# Supplementary material for: Impact of the solvent capacity constraint on E. coli metabolism
Source: BMC Syst Biol. 2008 Jan 23;2:7. doi: 10.1186/1752-0509-2-7 (PMC2270259; doi:10.1186/1752-0509-2-7)
Supplement: Additional file 1 — E. coli metabolic reactions and biomass vector [file 1752-0509-2-7-S1.XLS]

## Sheet: E_coli Reactions 1_01
E. coli metabolic reactions and biomass vector
The list of reactions in E. coli in silico (iJE660a). From http://gcrg.ucsd.edu/organisms/ecoli/ecoli_reactions.html)
Embden-Meyerhof-Parnas Pathway
	Enzyme	Gene(s)	Reaction	EC Number
	Glucokinase	glk	GLC + ATP ® G6P + ADP	2.7.1.2
	Phosphoglucose isomerase	pgi	G6P « F6P	5.3.1.9
	Phosphoglucose isomerase	pgi	bDG6P « G6P	5.3.1.9
	Phosphoglucose isomerase	pgi	bDG6P « F6P	5.3.1.9
	Aldose 1-epimerase	galM	bDGLC « GLC	5.1.3.3
	Glucose-1-phophatase	agp	G1P ® GLC + PI	3.1.3.10
	Phosphofructokinase	pfkA	F6P + ATP ® FDP + ADP	2.7.1.11
	Phosphofructokinase B	pfkB	F6P + ATP ® FDP + ADP	2.7.1.11
	Fructose-1,6-bisphosphatase	fbp	FDP ® F6P + PI	3.1.3.11
	Fructose-1,6-bisphosphatate aldolase	fbaA	FDP « T3P1 + T3P2	4.1.2.13
	Triosphosphate Isomerase	tpiA	T3P1 « T3P2	5.3.1.1
	Glyceraldehyde-3-phosphate dehydrogenase-A complex	gapA	T3P1 + PI + NAD « NADH + 13DPG	1.2.1.12
	Glyceraldehyde-3-phosphate dehydrogenase-C complex	gapC1C2	T3P1 + PI + NAD « NADH + 13DPG	1.2.1.12
	Phosphoglycerate kinase	pgk	13DPG + ADP « 3PG + ATP	2.7.2.3
	Phosphoglycerate mutase 1	gpmA	3PG « 2PG	5.4.2.1
	Phosphoglycerate mutase 2	gpmB	3PG « 2PG	5.4.2.1
	Enolase	eno	2PG « PEP	4.2.1.11
	Phosphoenolpyruvate synthase	ppsA	PYR + ATP ® PEP + AMP + PI	2.7.9.2
	Pyruvate kinase II	pykA	PEP + ADP ® PYR + ATP	2.7.1.40
	Pyruvate kinase I	pykF	PEP + ADP ® PYR + ATP	2.7.1.40
	Pyruvate dehydrogenase	lpdA, aceEF	PYR + COA + NAD ® NADH + CO2 + ACCOA	1.2.4.1, 2.3.1.12, 1.8.6.4
	Glucose-1-phosphate adenylytransferase	glgC	ATP + G1P ® ADPGLC + PPI	2.7.7.27
	Glycogen synthase	glgA	ADPGLC ® ADP + GLYCOGEN	2.4.1.21
	Glycogen phosphorylase	glgP	GLYCOGEN + PI ® G1P	2.4.1.1
	Maltodextrin phosphorylase	malP	GLYCOGEN + PI ® G1P	2.4.1.1
Pentose Phosphate Pathway
	Glucose 6-phosphate-1-dehydrogenase	zwf	G6P + NADP « D6PGL + NADPH	1.1.1.49
	6-Phosphogluconolactonase	pgl	D6PGL ® D6PGC	3.1.1.31
	6-Phosphogluconate dehydrogenase (decarboxylating)	gnd	D6PGC + NADP ® NADPH + CO2 + RL5P	1.1.1.44
	Ribose-5-phosphate isomerase A	rpiA	RL5P « R5P	5.3.1.6
	Ribose-5-phosphate isomerase B	rpiB	RL5P « R5P	5.3.1.6
	Ribulose phosphate 3-epimerase	rpe	RL5P « X5P	5.1.3.1
	Transketolase I	tktA	R5P + X5P « T3P1 + S7P	2.2.1.1
	Transketolase II	tktB	R5P + X5P « T3P1 + S7P	2.2.1.1
	Transketolase I	tktA	X5P + E4P « F6P + T3P1	2.2.1.1
	Transketolase II	tktB	X5P + E4P « F6P + T3P1	2.2.1.1
	Transaldolase B	talB	T3P1 + S7P « E4P + F6P	2.2.1.2
	Phosphogluconate dehydratase	edd	D6PGC ® 2KD6PG	4.2.1.12
	2-Keto-3-deoxy-6-phosphogluconate aldolase	eda	2KD6PG ® T3P1 + PYR	4.1.2.14
The Tricarboxylic Acid Cycle
	Citrate synthase	gltA	ACCOA + OA ® COA + CIT	4.1.3.7
	Aconitase A	acnA	CIT « ICIT	4.2.1.3
	Aconitase B	acnB	CIT « ICIT	4.2.1.3
	Isocitrate dehydrogenase	icdA	ICIT + NADP « CO2 + NADPH + AKG	1.1.1.42
	2-Ketoglutarate dehyrogenase	sucAB, lpdA	AKG + NAD + COA ® CO2 + NADH + SUCCOA	1.2.4.2, 2.3.1.61, 1.8.1.4
	Succinyl-CoA synthetase	sucCD	SUCCOA + ADP + PI « ATP + COA + SUCC	6.2.1.5
	Succinate dehydrogenase	sdhABCD	SUCC + FAD ® FADH + FUM	1.3.99.1
	Fumurate reductase	frdABCD	FUM + FADH ® SUCC + FAD	1.3.99.1
	Fumarase A	fumA	FUM « MAL	4.2.1.2
	Fumarase B	fumB	FUM « MAL	4.2.1.2
	Fumarase C	fumC	FUM « MAL	4.2.1.2
	Malate dehydrogenase	mdh	MAL + NAD « NADH + OA	1.1.1.37
Pyruvate Metabolism
	D-Lactate dehydrogenase 1	dld	PYR + NADH « NAD + LAC	1.1.1.28
	D-Lactate dehydrogenase 2	ldhA	PYR + NADH « NAD + LAC	1.1.1.28
	Acetaldehyde dehydrogenase	adhE	ACCOA +2 NADH « ETH +2 NAD + COA	1.2.1.10
	Pyruvate formate lyase 1	pflAB	PYR + COA ® ACCOA + FOR	2.3.1.54
	Pyruvate formate lyase 2	pflCD	PYR + COA ® ACCOA + FOR	2.3.1.54
	Formate hydrogen lyase	fdhF, hycBEFG	FOR ® CO2	1.2.1.2, 1.12.1.2
	Phosphotransacetylase	pta	ACCOA + PI « ACTP + COA	2.3.1.8
	Acetate kinase A	ackA	ACTP + ADP « ATP + AC	2.7.2.1
	GAR transformylase T	purT	ACTP + ADP « ATP + AC	2.7.2.1
	Acetyl-CoA synthetase	acs	ATP + AC + COA ® AMP + PPI + ACCOA	6.2.1.1
Anaplerotic Reactions
	Phosphoenolpyruvate carboxykinase	pckA	OA + ATP ® PEP + CO2 + ADP	4.1.1.49
	Phosphoenolpyruvate carboxylase	ppc	PEP + CO2 ® OA + PI	4.1.1.31
	Malic enzyme (NADP)	maeB	MAL + NADP ® CO2 + NADPH + PYR	1.1.1.40
	Malic enzyme (NAD)	maeA	MAL + NAD ® CO2 + NADH + PYR	1.1.1.38
	Isocitrate lyase	aceA	ICIT ® GLX + SUCC	4.1.3.1
	Malate synthase A	aceB	ACCOA + GLX ® COA + MAL	4.1.3.2
	Malate synthase G	glcB	ACCOA + GLX ® COA + MAL	4.1.3.2
	Inorganic pyrophosphatase	ppa	PPI ® 2 PI	3.6.1.1
Respiration
	NADH dehydrogenase II	ndh	NADH + Q ® NAD + QH2	1.6.5.3
	NADH dehydrogenase I	nuoABEFGHIJKLMN	NADH + Q ® NAD + QH2 +3.5 HEXT	1.6.5.3
	Formate dehydrogenase-N	fdnGHI	FOR + Q ® QH2 + CO2 +2 HEXT	1.2.2.1
	Formate dehydrogenase-O	fdoIHG	FOR + Q ® QH2 + CO2 +2 HEXT	1.2.2.1
	Formate dehydrogenase	fdhF	FOR + Q ® QH2 + CO2 +2 HEXT	1.2.2.1
	Pyruvate oxidase	poxB	PYR + Q ® AC + CO2 + QH2	1.2.2.2
	D-Lactate dehydrogenase (cytochrome)	dld	LAC + Q ® PYR + QH2	1.1.2.4
	Glycerol-3-phosphate dehydrogenase (aerobic)	glpD	GL3P + Q ® T3P2 + QH2	1.1.99.5
	Glycerol-3-phosphate dehydrogenase (anaerobic)	glpABC	GL3P + Q ® T3P2 + QH2	1.1.99.5
	Cytochrome oxidase bo3	cyoABCD, cycBC, cydAB	QH2 +.5 O2 ® Q +2.5 HEXT	1.10.2.2,1.9.3.1
	Cytochrome oxidase bd	cydABCD, appBC, cycBC	QH2 +.5 O2 ® Q +2 HEXT	1.10.2.2,1.9.3.1
	Succinate dehydrogenase complex	sdhABCD	FADH + Q « FAD + QH2	1.3.5.1
	Thioredoxin reductase	trxB	OTHIO + NADPH ® NADP + RTHIO	1.6.4.5
	Pyridine nucleotide transhydrogenase	pntAB	NADPH + NAD ® NADP + NADH	1.6.1.1
	Pyridine nucleotide transhydrogenase	pntAB	NADP + NADH +2 HEXT ® NADPH + NAD	1.6.1.1
	Hydrogenase I	hyaABC	2 QH2+2 HEXT « 2 Q + H2	1.3.99.1
	Hydrogenase 2	hybAC	2 QH2+2 HEXT « 2 Q + H2	1.3.99.1
	Hydrogenase 3	hycFGBE	2 QH2+2 HEXT « 2 Q + H2	1.3.99.1
	F0F1-ATPase	atpABCDEFGHI	ATP « ADP + PI +4 HEXT	3.6.1.34
Alternative Carbon Source
Melibiose
	Alpha-galactosidase (melibiase)	melA	MELI ® GLC + GLAC	3.2.1.22
Galactose
	Galactokinase	galK	GLAC + ATP ® GAL1P + ADP	2.7.1.6
	Galactose-1-phosphate uridylyltransferase	galT	GAL1P + UDPG « G1P + UDPGAL	2.7.7.10
	UDP-glucose 4-epimerase	galE	UDPGAL « UDPG	5.1.3.2
	UDP-glucose-1-phosphate uridylyltransferase	galU	G1P + UTP « UDPG + PPI	2.7.7.9
	Phosphoglucomutase	pgm	G1P « G6P	5.4.2.2
Lactose
	Periplasmic beta-glucosidase precursor	bglX	LCTS ® GLC + GLAC	3.2.1.21
	Beta-galactosidase (LACTase)	lacZ	LCTS ® GLC + GLAC	3.2.1.23
Trehalose
	trehalose-6-phosphate hydrolase	treC	TRE6P ® bDG6P + GLC	3.2.1.93
Sucrose
	Beta-fructofuranosidase		SUC6P ® G6P + FRU	3.2.1.26
Fructose
	1-Phosphofructokinase (Fructose 1-phosphate kinase)	fruK	F1P + ATP ® FDP + ADP	2.7.1.56
	Xylose isomerase	xylA	FRU ® GLC	5.3.1.5
Mannose
	Phosphomannomutase	cpsG	MAN6P « MAN1P	5.4.2.8
	Mannose-6-phosphate isomerase	manA	MAN1P « F6P	5.3.1.8
Sorbose
N-Acetylglucosamine
	N-Acetylglucosamine-6-phosphate deacetylase	nagA	NAGP ® GA6P + AC	3.5.1.25
Glucosamine
	Glucosamine-6-phosphate deaminase	nagB	GA6P ® F6P + NH3	5.3.1.10
Sialic Acid
	N-Acetylneuraminate lyase	nanA	SLA ® PYR + NAMAN	4.1.3.3
Fucose
	L-Fucose isomerase	fucI	FUC « FCL	5.3.1.-
	L-Fuculokinase	fucK	FCL + ATP ® FCL1P + ADP	2.7.1.51
	L-Fuculose phosphate aldolase	fucA	FCL1P « LACAL + T3P2	4.1.2.17
	Lactaldehyde reductase	fucO	LACAL + NADH « 12PPD + NAD	1.1.1.77
	Aldehyde dehydrogenase A	aldA	LACAL + NAD « LLAC + NADH	1.2.1.22
	Aldehyde dehydrogenase B	aldB	LACAL + NAD « LLAC + NADH	1.2.1.22
	Aldehyde dehydrogenase	adhC	LACAL + NAD « LLAC + NADH	1.1.1.1
	Aldehyde dehydrogenase	adhC	GLAL + NADH « GL + NAD	1.1.1.1
	Aldehyde dehydrogenase	adhE	LACAL + NAD ® LLAC + NADH	1.1.1.1
	Aldehyde dehydrogenase	aldH	LACAL + NAD « LLAC + NADH	1.2.1.3
	Aldehyde dehydrogenase	aldH	ACAL + NAD ® AC + NADH	1.2.1.3
Gluconate
	Gluconokinase I	gntV	GLCN + ATP ® D6PGC + ADP
	Gluconokinase II	gntK	GLCN + ATP ® D6PGC + ADP
Rhamnose
	L-Rhamnose isomerase	rhaA	RMN « RML	5.3.1.14
	Rhamnulokinase	rhaB	RML + ATP ® RML1P + ADP	2.7.1.5
	Rhamnulose-1-phosphate aldolase	rhaD	RML1P « LACAL + T3P2	4.1.2.19
Arabinose
	L-Arabinose isomerase	araA	ARAB « RBL	5.3.1.4
	Arabinose-5-phosphate isomerase		RL5P « A5P	5.3.1.13
	L-Ribulokinase	araB	RBL + ATP ® LRL5P + ADP	2.7.1.16
	L-Ribulose-phosphate 4-epimerase	araD	LRL5P « X5P	5.1.3.4
Xylose
	Xylose isomerase	xylA	XYL « XUL	5.3.1.5
	Xylulokinase	xylB	XUL + ATP ® X5P + ADP	2.7.1.17
Ribose
	Ribokinase	rbsK	RIB + ATP ® R5P + ADP	2.7.1.15
Mannitol
	Mannitol-1-phosphate 5-dehydrogenase	mtlD	MNT6P + NAD « F6P + NADH	1.1.1.17
Glucitol
	Glucitol-6-phosphate dehydrogenase	srlD	GLT6P + NAD « F6P + NADH	1.1.1.140
Galacitol
	Galactitol-1-phosphate dehydrogenase	gatD	GLTL1P + NAD « TAG6P + NADH	1.1.1.-
	Phosphofructokinase B	pfkB	TAG6P + ATP ® TAG16P + ADP	2.7.1.11
	1-Phosphofructokinase	fruK	TAG6P + ATP ® TAG16P + ADP	2.7.1.56
	Tagatose-6-phosphate kinase	agaZ	TAG6P + ATP ® TAG16P + ADP	2.7.1.-
	Tagatose-bisphosphate aldolase 2	gatY	TAG16P « T3P2 + T3P1	4.1.2.-
	Tagatose-bisphosphate aldolase 1	agaY	TAG16P « T3P2 + T3P1	4.1.2.-
Glycerol
	Glycerol kinase	glpK	GL + ATP ® GL3P + ADP	2.7.1.30
	Glycerol-3-phosphate-dehydrogenase-[NAD(P)+]	gpsA	GL3P + NADP « T3P2 + NADPH	1.1.1.94
Nucleosides and Deoxynucleosides
	Phosphopentomutase	deoB	DR1P « DR5P	5.4.2.7
	Phosphopentomutase	deoB	R1P « R5P	5.4.2.7
	Deoxyribose-phosphate aldolase	deoC	DR5P ® ACAL + T3P1	4.1.2.4
Aspartate & Asparagine Biosynthesis
	Asparate transaminase	aspC	OA + GLU « ASP + AKG	2.6.1.1
	Asparagine synthetase (Glutamate dependent)	asnB	ASP + ATP + GLN ® GLU + ASN + AMP + PPI	6.3.5.4
	Aspartate-ammonia ligase	asnA	ASP + ATP + NH3 ® ASN + AMP + PPI	6.3.1.1
Glutamate and Glutamine Biosynthesis
	Glutamate dehydrogenase	gdhA	AKG + NH3 + NADPH « GLU + NADP	1.4.1.4
	Glutamate-ammonia ligase	glnA	GLU + NH3 + ATP ® GLN + ADP + PI	6.3.1.2
	Glutamate synthase	gltBD	AKG + GLN + NADPH ® NADP + 2 GLU	1.4.1.13
Alanine Biosynthesis
	Alanine transaminase	alaB	PYR + GLU « AKG + ALA	2.6.1.2
	Valine-pyruvate aminotransferase	avtA	OIVAL + ALA ® PYR + VAL	2.6.1.66
	Alanine racemase, biosynthetic	alr	ALA « DALA	5.1.1.1
	Alanine racemase, catabolic	dadX	ALA ® DALA	5.1.1.1
Arginine, Putrescine, and Spermidine Biosynthesis
	N-Acetylglutamate synthase	argA	GLU + ACCOA ® COA + NAGLU	2.3.1.1
	N-Acetylglutamate kinase	argB	NAGLU + ATP ® ADP + NAGLUYP	2.7.2.8
	N-Acetylglutamate phosphate reductase	argC	NAGLUYP + NADPH « NADP + PI + NAGLUSAL	1.2.1.38
	Acetylornithine transaminase	argD	NAGLUSAL + GLU « AKG + NAARON	2.6.1.11
	Acetylornithine deacetylase	argE	NAARON ® AC + ORN	3.5.1.16
	Carbamoyl phosphate synthetase	carAB	GLN +2 ATP + CO2 ® GLU + CAP +2 ADP + PI	6.3.5.5
	Ornithine carbamoyl transferase 1	argF	ORN + CAP « CITR + PI	2.1.3.3
	Ornithine carbamoyl transferase 2	argI	ORN + CAP « CITR + PI	2.1.3.3
	Ornithine transaminase	ygjGH	ORN + AKG ® GLUGSAL + GLU	2.6.1.13
	Argininosuccinate synthase	argG	CITR + ASP + ATP ® AMP + PPI + ARGSUCC	6.3.4.5
	Argininosuccinate lyase	argH	ARGSUCC « FUM + ARG	4.3.2.1
	Arginine decarboxylase, biosynthetic	speA	ARG ® CO2 + AGM	4.1.1.19
	Arginine decarboxylase, degradative	adi	ARG ® CO2 + AGM	4.1.1.19
	Agmatinase	speB	AGM ® UREA + PTRC	3.5.3.11
	Ornithine decarboxylase, biosynthetic	speC	ORN ® PTRC + CO2	4.1.1.17
	Ornithine decarboxylase, degradative	speF	ORN ® PTRC + CO2	4.1.1.17
	Adenosylmethionine decarboxylase	speD	SAM « DSAM + CO2	4.1.1.50
	Spermidine synthase	speE	PTRC + DSAM ® SPMD + 5MTA	2.5.1.16
	Methylthioadenosine nucleosidase		5MTA ® AD + 5MTR	3.2.2.16
	5-Methylthioribose kinase		5MTR + ATP ® 5MTRP + ADP	2.7.1.100
	5-Methylthioribose-1-phosphate isomerase		5MTRP « 5MTR1P	5.3.1.23
	E-1 (enolase-phosphatase)		5MTR1P ® DKMPP
	E-3 (unknown)		DKMPP ® FOR + KMB
	Transamination (unknown)		KMB + GLN ® GLU + MET
Proline Biosynthesis
	g-Glutamyl kinase	proB	GLU + ATP ® ADP + GLUP	2.7.2.11
	Glutamate-5-semialdehyde dehydrogenase	proA	GLUP + NADPH ® NADP + PI + GLUGSAL	1.2.1.41
	N-Acetylornithine deacetylase	argE	NAGLUSAL ® GLUGSAL + AC
	Pyrroline-5-carboxylate reductase	proC	GLUGSAL + NADPH ® PRO + NADP	1.5.1.2
Branched Chain Amino Acid Biosynthesis
	Threonine dehydratase, biosynthetic	ilvA	THR ® NH3 + OBUT	4.2.1.16
	Threonine dehydratase, catabolic	tdcB	THR ® NH3 + OBUT	4.2.1.16
	Acetohydroxybutanoate synthase I	ilvBN	OBUT + PYR ® ABUT + CO2	4.1.3.18
	Acetohydroxybutanoate synthase II	ilvG(12)M	OBUT + PYR ® ABUT + CO2	4.1.3.18
	Acetohydroxybutanoate synthase III	ilvIH	OBUT + PYR ® ABUT + CO2	4.1.3.18
	Acetohydroxy acid isomeroreductase	ilvC	ABUT + NADPH ® NADP + DHMVA	1.1.1.86
	Dihydroxy acid dehydratase	ilvD	DHMVA ® OMVAL	4.2.1.9
	Branched chain amino acid aminotransferase	ilvE	OMVAL + GLU « AKG + ILE	4.6.1.42
	Acetolactate synthase I	ilvBN	2 PYR ® CO2 + ACLAC	4.1.3.18
	Acetolactate synthase II	ilvG(12)M	2 PYR ® CO2 + ACLAC	4.1.3.18
	Acetolactate synthase III	ilvIH	2 PYR ® CO2 + ACLAC	4.1.3.18
	Acetohydroxy acid isomeroreductase	ilvC	ACLAC + NADPH ® NADP + DHVAL	1.1.1.86
	Dihydroxy acid dehydratase	ilvD	DHVAL ® OIVAL	4.2.1.9
	Branched chain amino acid aminotransferase	ilvE	OIVAL + GLU ® AKG + VAL	2.6.1.42
	Valine-pyruvate aminotransferase	avtA	OIVAL + ALA ® PYR + VAL	2.6.1.66
	Isopropylmalate synthase	leuA	ACCOA + OIVAL ® COA + CBHCAP	4.1.3.12
	Isopropylmalate isomerase	leuCD	CBHCAP « IPPMAL	4.2.1.33
	3-Isopropylmalate dehydrogenase	leuB	IPPMAL + NAD ® NADH + OICAP + CO2	1.1.1.85
	Branched chain amino acid aminotransferase	ilvE	OICAP + GLU ® AKG + LEU	2.6.1.42
	Aromatic amino acid transaminase	tyrB	OICAP + GLU ® AKG + LEU	2.6.1.42
Aromatic Amino Acids
	2-Dehydro-3-deoxyphosphoheptonate aldolase F	aroF	E4P + PEP ® PI + 3DDAH7P	4.1.2.15
	2-Dehydro-3-deoxyphosphoheptonate aldolase G	aroG	E4P + PEP ® PI + 3DDAH7P	4.1.2.15
	2-Dehydro-3-deoxyphosphoheptonate aldolase H	aroH	E4P + PEP ® PI + 3DDAH7P	4.1.2.15
	3-Dehydroquinate synthase	aroB	3DDAH7P ® DQT + PI	4.6.1.3
	3-Dehydroquinate dehydratase	aroD	DQT « DHSK	4.2.1.10
	Shikimate dehydrogenase	aroE	DHSK + NADPH « SME + NADP	1.1.1.25
	Shikimate kinase I	aroK	SME + ATP ® ADP + SME5P	2.7.1.71
	Shikimate kinase II	aroL	SME + ATP ® ADP + SME5P	2.7.1.71
	3-Phosphoshikimate-1-carboxyvinyltransferase	aroA	SME5P + PEP « 3PSME + PI	2.5.1.19
	Chorismate synthase	aroC	3PSME ® PI + CHOR	4.6.1.4
	Chorismate mutase 1	pheA	CHOR ® PHEN	5.4.99.5
	Prephenate dehydratase	pheA	PHEN ® CO2 + PHPYR	4.2.1.51
	Aromatic amino acid transaminase	tyrB	PHPYR + GLU « AKG + PHE	2.6.1.57
	Chorismate mutase 2	tyrA	CHOR ® PHEN	5.4.99.5
	Prephanate dehydrogenase	tyrA	PHEN + NAD ® HPHPYR + CO2 + NADH	1.3.1.12
	Aromatic amino acid transaminase	tyrB	HPHPYR + GLU « AKG + TYR	2.6.1.5
	Asparate transaminase	aspC	HPHPYR + GLU « AKG + TYR	2.6.1.1
	Anthranilate synthase	trpDE	CHOR + GLN ® GLU + PYR + AN	4.1.3.27
	Anthranilate synthase component II	trpD	AN + PRPP ® PPI + NPRAN	2.4.2.18
	Phosphoribosyl anthranilate isomerase	trpC	NPRAN ® CPAD5P	5.3.1.24
	Indoleglycerol phosphate synthase	trpC	CPAD5P ® CO2 + IGP	4.1.1.48
	Tryptophan synthase	trpAB	IGP + SER ® T3P1 + TRP	4.2.1.20
Histidine Biosynthesis
	Phosphoribosyl pyrophosphate synthase	prsA	R5P + ATP « PRPP + AMP	2.7.6.1
	ATP phosphoribosyltransferase	hisG	PRPP + ATP ® PPI + PRBATP	2.4.2.17
	Phosphoribosyl-ATP pyrophosphatase	hisIE	PRBATP ® PPI + PRBAMP	3.6.1.31
	Phosphoribosyl-AMP cyclohydrolase	hisIE	PRBAMP ® PRFP	3.5.4.19
	Phosphoribosylformimino-5-amino-1-phosphoribosyl-4-imidazole carboxamide isomerase	hisA	PRFP ® PRLP	5.3.1.16
	Imidazoleglycerol phosphate synthase	hisFH	PRLP + GLN ® GLU + AICAR + DIMGP	2.4.2.-
	Imidazoleglycerol phosphate dehydratase	hisB	DIMGP ® IMACP	4.2.1.19
	L-Histidinol phosphate aminotransferase	hisC	IMACP + GLU ® AKG + HISOLP	2.6.1.9
	Histidinol phosphatase	hisB	HISOLP ® PI + HISOL	3.1.3.15
	Histidinol dehydrogenase	hisD	HISOL + 3 NAD ® HIS + 3 NADH	1.1.1.23
Serine & Glycine Biosynthesis
	3-Phosphoglycerate dehydrogenase	serA	3PG + NAD ® NADH + PHP	1.1.1.95
	Phosphoserine transaminase	serC	PHP + GLU ® AKG + 3PSER	2.6.1.52
	Phosphoserine phosphatase	serB	3PSER ® PI + SER	3.1.3.3
	Glycine hydroxymethyltransferase	glyA	THF + SER ® GLY + METTHF	2.1.2.1
	Threonine dehydrogenase	tdh	THR + COA ® GLY + ACCOA	1.1.1.103
	Amino ketobutyrate CoA ligase	kbl	THR + COA ® GLY + ACCOA	2.3.1.29
Cysteine Biosynthesis
	Sulfate adenylyltransferase	cysDN	SLF + ATP + GTP ® PPI + APS + GDP + PI	2.7.7.4
	Adenylylsulfate kinase	cysC	APS + ATP ® ADP + PAPS	2.7.1.25
	3'-Phospho-adenylylsulfate reductase	cysH	PAPS + RTHIO ® OTHIO + H2SO3 + PAP	1.8.99.-
	Sulfite reductase	cysIJ	H2SO3 + 3 NADPH « H2S + 3 NADP	1.8.1.2
	Serine transacetylase	cysE	SER + ACCOA « COA + ASER	2.3.1.30
	O-Acetylserine (thiol)-lyase A	cysK	ASER + H2S ® AC + CYS	4.2.99.8
	O-Acetylserine (thiol)-lyase B	cysM	ASER + H2S ® AC + CYS	4.2.99.8
	3' - 5' Bisphosphate nucleotidase		PAP ® AMP + PI	3.1.3.7
Threonine and Lysine Biosynthesis
	Aspartate kinase I	thrA	ASP + ATP « ADP + BASP	2.7.2.4
	Aspartate kinase II	metL	ASP + ATP « ADP + BASP	2.7.2.4
	Aspartate kinase III	lysC	ASP + ATP « ADP + BASP	2.7.2.4
	Aspartate semialdehyde dehydrogenase	asd	BASP + NADPH « NADP + PI + ASPSA	1.2.1.11
	Homoserine dehydrogenase I	thrA	ASPSA + NADPH « NADP + HSER	1.1.1.3
	Homoserine dehydrogenase II	metL	ASPSA + NADPH « NADP + HSER	1.1.1.3
	Homoserine kinase	thrB	HSER + ATP ® ADP + PHSER	2.7.1.39
	Threonine synthase	thrC	PHSER ® PI + THR	4.2.99.2
	Dihydrodipicolinate synthase	dapA	ASPSA + PYR ® D23PIC	4.2.1.52
	Dihydrodipicolinate reductase	dapB	D23PIC + NADPH ® NADP + PIP26DX	1.3.1.26
	Tetrahydrodipicolinate succinylase	dapD	PIP26DX + SUCCOA ® COA + NS2A6O	2.3.1.117
	Succinyl diaminopimelate aminotransferase	dapC	NS2A6O + GLU « AKG + NS26DP	2.6.1.17
	Succinyl diaminopimelate desuccinylase	dapE	NS26DP ® SUCC + D26PIM	3.5.1.18
	Diaminopimelate epimerase	dapF	D26PIM « MDAP	5.1.1.7
	Diaminopimelate decarboxylase	lysA	MDAP ® CO2 + LYS	4.1.1.20
	Lysine decarboxylase 1	cadA	LYS ® CO2 + CADV	4.1.1.18
	Lysine decarboxylase 2	ldcC	LYS ® CO2 + CADV	4.1.1.18
Methionine Biosynthesis
	Homoserine transsuccinylase	metA	HSER + SUCCOA ® COA + OSLHSER	2.3.1.46
	O-succinlyhomoserine lyase	metB	OSLHSER + CYS ® SUCC + LLCT	4.2.99.9
	Cystathionine-b-lyase	metC	LLCT ® HCYS + PYR + NH3	4.4.1.8
	Adenosyl homocysteinase (unknown)	Unknown	HCYS + ADN « SAH	3.3.1.1 -
	Cobalamin-dependent methionine synthase	metH	HCYS + MTHF ® MET + THF	2.1.1.13
	Cobalamin-independent methionine synthase	metE	HCYS + MTHF ® MET + THF	2.1.1.14
	S-Adenosylmethionine synthetase	metK	MET + ATP ® PPI + PI + SAM	2.5.1.6
Amino Acid Degradation
Alanine
	D-Amino acid dehydrogenase	dadA	DALA + FAD ® PYR + NH3 + FADH	1.4.99.1
Arginine
	Putrescine transaminase	pat	PTRC + AKG ® GABAL + GLU
	Amino oxidase	tynA	PTRC ® GABAL + NH3	1.4.3.6
	Aminobutyraldehyde dehydrogenase	prr	GABAL + NAD ® GABA + NADH	1.2.1.19
	Aldehyde dehydrogenase	aldH	GABAL + NAD ® GABA + NADH	1.2.1.3
	Aminobutyrate aminotransaminase 1	gabT	GABA + AKG ® SUCCSAL + GLU	2.6.1.19
	Aminobutyrate aminotransaminase 2	goaG	GABA + AKG ® SUCCSAL + GLU	2.6.1.19
	Succinate semialdehyde dehydrogenase -NAD	sad	SUCCSAL + NAD ® SUCC + NADH	1.2.1.16
	Succinate semialdehyde dehydrogenase -NADP	gabD	SUCCSAL + NADP ® SUCC + NADPH	1.2.1.16
Asparagine
	Asparininase I	ansA	ASN ® ASP + NH3	3.5.1.1
	Asparininase II	ansB	ASN ® ASP + NH3	3.5.1.1
Aspartate
	Aspartate ammonia-lyase	aspA	ASP ® FUM + NH3	4.3.1.1
Cysteine
	Tryptophanase	tnaA	CYS ® PYR + NH3 + H2S	4.1.99.1
	L-Cysteine desulfhydrase		CYS ® PYR + NH3 + H2S
Glutamate
	Glutamate decarboxylase A	gadA	GLU ® GABA + CO2	4.1.1.15
	Glutamate decarboxylase B	gadB	GLU ® GABA + CO2	4.1.1.15
Glutamine
	Glutaminase A		GLN ® GLU + NH3	3.5.1.2
	Glutaminase B		GLN ® GLU + NH3	3.5.1.2
Proline
	Proline dehydrogenase	putA	PRO + FAD ® FADH + GLUGSAL	1.5.99.8
	Pyrroline-5-carboxylate dehydrogenase	putA	GLUGSAL + NAD ® NADH + GLU	1.5.1.12
Serine
	Serine deaminase 1	sdaA	SER ® PYR + NH3	4.2.1.13
	Serine deaminase 2	sdaB	SER ® PYR + NH3	4.2.1.13
	Trypothanase	tnaA	SER ® PYR + NH3
	D-Serine deaminase	dsdA	DSER ® PYR + NH3	4.2.1.14
Threonine
	Threonine dehydrogenase	tdh	THR + NAD ® 2A3O + NADH	1.1.1.103
	Amino ketobutyrate ligase	kbl	2A3O + COA ® ACCOA + GLY	2.3.1.29
	Threonine dehydratase catabolic	tdcB	THR ® OBUT + NH3	4.2.1.16
	Threonine deaminase 1	sdaA	THR ® OBUT + NH3
	Threonine deaminase 2	sdaB	THR ® OBUT + NH3
Tryptophan
	Tryptophanase	tnaA	TRP « INDOLE + PYR + NH3	4.1.99.1
Purine Biosynthesis
	Amidophosphoribosyl transferase	purF	PRPP + GLN ® PPI + GLU + PRAM	2.4.2.14
	Phosphoribosylamine-glycine ligase	purD	PRAM + ATP + GLY « ADP + PI + GAR	6.3.4.13
	Phosphoribosylglycinamide formyltransferase	purN	GAR + FTHF ® THF + FGAR	2.1.2.2
	GAR transformylase T	purT	GAR + FOR + ATP ® ADP + PI + FGAR	2.1.2.-
	Phosphoribosylformylglycinamide synthetase	purL	FGAR + ATP + GLN ® GLU + ADP + PI + FGAM	6.3.5.3
	Phosphoribosylformylglycinamide cyclo-ligase	purM	FGAM + ATP ® ADP + PI + AIR	6.3.3.1
	Phosphoribosylaminoimidazole carboxylase 1	purK	AIR + CO2 + ATP « NCAIR + ADP + PI	4.1.1.21
	Phosphoribosylaminoimidazole carboxylase 2	purE	NCAIR « CAIR	4.1.1.21
	Phosphoribosylaminoimidazole-succinocarboxamide synthetase	purC	CAIR + ATP + ASP « ADP + PI + SAICAR	6.3.2.6
	5'-Phosphoribosyl-4-(N-succinocarboxamide)-5-aminoimidazole lyase	purB	SAICAR « FUM + AICAR	4.3.2.2
	AICAR transformylase	purH	AICAR + FTHF « THF + PRFICA	2.1.2.3
	IMP cyclohydrolase	purH	PRFICA « IMP	3.5.4.10
	Adenylosuccinate synthetase	purA	IMP + GTP + ASP ® GDP + PI + ASUC	6.3.4.4
	Adenylosuccinate lyase	purB	ASUC « FUM + AMP	4.3.2.2
	IMP dehydrogenase	guaB	IMP + NAD ® NADH + XMP	1.1.1.205
	GMP synthase	guaA	XMP + ATP + GLN ® GLU + AMP + PPI + GMP	6.3.4.1
	GMP reductase	guaC	GMP + NADPH ® NADP + IMP + NH3	1.6.6.8
Pyrimidine Biosynthesis
	Aspartate-carbamoyltransferase	pyrBI	CAP + ASP ® CAASP + PI	2.1.3.2
	Dihydroorotase	pyrC	CAASP « DOROA	3.5.2.3
	Dihydroorotate dehydrogenase	pyrD	DOROA + Q « QH2 + OROA	1.3.3.1
	Orotate phosphoribosyl transferase	pyrE	OROA + PRPP « PPI + OMP	2.4.2.10
	OMP decarboxylase	pyrF	OMP ® CO2 + UMP	4.1.1.23
	CTP synthetase	pyrG	UTP + GLN + ATP ® GLU + CTP + ADP + PI	6.3.4.2
Salvage Pathways
	Adenylate kinase	adk	ATP + AMP « 2 ADP	2.7.4.3
	Adenylate kinase	adk	GTP + AMP « ADP + GDP	2.7.4.3
	Adenylate kinase	adk	ITP + AMP « ADP + IDP	2.7.4.3
	Adenylate kinase	adk	DAMP + ATP « ADP + DADP	2.7.4.11
	Guanylate kinase	gmk	GMP + ATP « GDP + ADP	2.7.4.8
	Deoxyguanylate kinase	gmk	DGMP + ATP « DGDP + ADP	2.7.4.8
	Nucleoside-diphosphate kinase	ndk	GDP + ATP « GTP + ADP	2.7.4.6
	Nucleoside-diphosphate kinase	ndk	UDP + ATP « UTP + ADP	2.7.4.6
	Nucleoside-diphosphate kinase	ndk	CDP + ATP « CTP + ADP	2.7.4.6
	Nucleoside-diphosphate kinase	ndk	DGDP + ATP « DGTP + ADP	2.7.4.6
	Nucleoside-diphosphate kinase	ndk	DUDP + ATP « DUTP + ADP	2.7.4.6
	Nucleoside-diphosphate kinase	ndk	DCDP + ATP « DCTP + ADP	2.7.4.6
	Nucleoside-diphosphate kinase	ndk	DADP + ATP « DATP + ADP	2.7.4.6
	Nucleoside-diphosphate kinase	ndk	DTDP + ATP « DTTP + ADP	2.7.4.6
	AMP Nucleosidse	amn	AMP ® AD + R5P	3.2.2.4
	Adenosine deaminase	add	ADN ® INS + NH3	3.5.4.4
	Deoxyadenosine deaminase	add	DA ® DIN + NH3	3.5.4.4
	Adenine deaminase	yicP	AD ® NH3 + HYXN	3.5.4.2
	Inosine kinase	gsk	INS + ATP ® IMP + ADP	2.7.1.73
	Guanosine kinase	gsk	GSN + ATP ® GMP + ADP	2.7.1.73
	Adenosine kinase	adk	ADN + ATP ® AMP + ADP	2.7.1.20
	Adenine phosphoryltransferase	apt	AD + PRPP ® PPI + AMP	2.4.2.7
	Xanthine-guanine phosphoribosyltransferase	gpt	XAN + PRPP ® XMP + PPI	2.4.2.22
	Xanthine-guanine phosphoribosyltransferase	gpt	HYXN + PRPP ® PPI + IMP	2.4.2.22
	Hypoxanthine phosphoribosyltransferase	hpt	HYXN + PRPP ® PPI + IMP	2.4.2.8
	Xanthine-guanine phosphoribosyltransferase	gpt	GN + PRPP ® PPI + GMP	2.4.2.22
	Hypoxanthine phosphoribosyltransferase	hpt	GN + PRPP ® PPI + GMP	2.4.2.8
	Xanthosine phosphorylase	xapA	DIN + PI « HYXN + DR1P	2.4.2.1
	Purine nucleotide phosphorylase	deoD	DIN + PI « HYXN + DR1P	2.4.2.1
	Xanthosine phosphorylase	xapA	DA + PI « AD + DR1P	2.4.2.1
	Purine nucleotide phosphorylase	deoD	DA + PI « AD + DR1P	2.4.2.1
	Xanthosine phosphorylase	xapA	DG + PI « GN + DR1P	2.4.2.1
	Purine nucleotide phosphorylase	deoD	DG + PI « GN + DR1P	2.4.2.1
	Xanthosine phosphorylase	xapA	HYXN + R1P « INS + PI	2.4.2.1
	Purine nucleotide phosphorylase	deoD	HYXN + R1P « INS + PI	2.4.2.1
	Xanthosine phosphorylase	xapA	AD + R1P « PI + ADN	2.4.2.1
	Purine nucleotide phosphorylase	deoD	AD + R1P « PI + ADN	2.4.2.1
	Xanthosine phosphorylase	xapA	GN + R1P « PI + GSN	2.4.2.1
	Purine nucleotide phosphorylase	deoD	GN + R1P « PI + GSN	2.4.2.1
	Xanthosine phosphorylase	xapA	XAN + R1P « PI + XTSN	2.4.2.1
	Purine nucleotide phosphorylase	deoD	XAN + R1P « PI + XTSN	2.4.2.1
	Uridine phosphorylase	udp	URI + PI « URA + R1P	2.4.2.3
	Thymidine (deoxyuridine) phosphorylase	deoA	DU + PI « URA + DR1P	2.4.2.4
	Purine nucleotide phosphorylase	deoD	DU + PI « URA + DR1P	2.4.2.4
	Thymidine (deoxyuridine) phosphorylase	deoA	DT + PI « THY + DR1P	2.4.2.4
	Cytidylate kinase	cmk	DCMP + ATP « ADP + DCDP	2.7.4.14
	Cytidylate kinase	cmk	CMP + ATP « ADP + CDP	2.7.4.14
	Cytidylate kinase	cmk	DCMP + ATP « ADP + DCDP	2.7.4.14
	Cytidylate kinase	cmk	CMP + ATP « ADP + CDP	2.7.4.14
	Cytidylate kinase	cmk	UMP + ATP « ADP + UDP	2.7.4.14
	Cytidylate kinase	cmk	UMP + ATP « ADP + UDP	2.7.4.14
	dTMP kinase	tmk	DTMP + ATP « ADP + DTDP	2.7.4.9
	Uridylate kinase	pyrH	UMP + ATP « UDP + ADP	2.1.4.-
	Uridylate kinase	pyrH	DUMP + ATP « DUDP + ADP	2.1.4.-
	Thymidine (deoxyuridine) kinase	tdk	DU + ATP ® DUMP + ADP	2.7.1.21
	Uracil phosphoribosyltransferase	upp	URA + PRPP ® UMP + PPI	2.4.2.9
	Cytosine deaminase	codA	CYTS ® URA + NH3	3.5.4.1
	Uridine kinase	udk	URI + GTP ® GDP + UMP	2.7.1.48
	Cytodine kinase	udk	CYTD + GTP ® GDP + CMP	2.7.1.48
	CMP glycosylase		CMP ® CYTS + R5P	3.2.2.10
	Cytidine deaminase	cdd	CYTD ® URI + NH3	3.5.4.5
	Thymidine (deoxyuridine) kinase	tdk	DT + ATP ® ADP + DTMP	2.7.1.21
	dCTP deaminase	dcd	DCTP ® DUTP + NH3	3.5.4.13
	Cytidine deaminase	cdd	DC ® NH3 + DU	3.5.4.5
	5'-Nucleotidase	ushA	DUMP ® DU + PI	3.1.3.5
	5'-Nucleotidase	ushA	DTMP ® DT + PI	3.1.3.5
	5'-Nucleotidase	ushA	DAMP ® DA + PI	3.1.3.5
	5'-Nucleotidase	ushA	DGMP ® DG + PI	3.1.3.5
	5'-Nucleotidase	ushA	DCMP ® DC + PI	3.1.3.5
	5'-Nucleotidase	ushA	CMP ® CYTD + PI	3.1.3.5
	5'-Nucleotidase	ushA	AMP ® PI + ADN	3.1.3.5
	5'-Nucleotidase	ushA	GMP ® PI + GSN	3.1.3.5
	5'-Nucleotidase	ushA	IMP ® PI + INS	3.1.3.5
	5'-Nucleotidase	ushA	XMP ® PI + XTSN	3.1.3.5
	5'-Nucleotidase	ushA	UMP ® PI + URI	3.1.3.5
	Ribonucleoside-diphosphate reductase	nrdAB	ADP + RTHIO ® DADP + OTHIO	1.17.4.1
	Ribonucleoside-diphosphate reductase	nrdAB	GDP + RTHIO ® DGDP + OTHIO	1.17.4.1
	Ribonucleoside-triphosphate reductase	nrdD	ATP + RTHIO ® DATP + OTHIO	1.17.4.2
	Ribonucleoside-triphosphate reductase	nrdD	GTP + RTHIO ® DGTP + OTHIO	1.17.4.2
	Ribonucleoside-diphosphate reductase	nrdAB	CDP + RTHIO ® DCDP + OTHIO	1.17.4.1
	Ribonucleoside-diphosphate reductase II	nrdEF	CDP + RTHIO ® DCDP + OTHIO
	Ribonucleoside-diphosphate reductase	nrdAB	UDP + RTHIO ® DUDP + OTHIO	1.17.4.1
	Ribonucleoside-triphosphate reductase	nrdD	CTP + RTHIO ® DCTP + OTHIO	1.17.4.2
	Ribonucleoside-triphosphate reductase	nrdD	UTP + RTHIO ® OTHIO + DUTP	1.17.4.2
	dUTP pyrophosphatase	dut	DUTP ® PPI + DUMP	3.6.1.23
	Thymidylate synthetase	thyA	DUMP + METTHF ® DHF + DTMP	2.1.1.45
	Nucleoside triphosphatase	mutT	GTP ® GSN + 3 PI	3.6.1.-
	Nucleoside triphosphatase	mutT	DGTP ® DG + 3 PI	3.6.1.-
	Deoxyguanosinetriphosphate triphophohydrolase	dgt	DGTP ® DG + 3 PI	3.1.5.1
	Deoxyguanosinetriphosphate triphophohydrolase	dgt	GTP ® GSN + 3 PI	3.1.5.1
One Carbon Metabolism
	Glycine cleavage system (multi-component system)	gcvHTP, lpdA	GLY + THF + NAD ® METTHF + NADH + CO2 + NH3	Multi-Component System: 1.4.4.2, 2.1.2.10
	Formyl tetrahydrofolate deformylase	purU	FTHF ® FOR + THF	3.5.1.10
	Methylene tetrahydrofolate reductase	metF	METTHF + NADH ® NAD + MTHF	1.7.99.5
	Methylene THF dehydrogenase	folD	METTHF + NADP « METHF + NADPH	1.5.1.5
	Methenyl tetrahydrofolate cyclehydrolase	folD	METHF « FTHF	3.5.4.9
Membrane Lipid Biosynthesis
	Acetyl-CoA carboxyltransferase	accABD	ACCOA + ATP + CO2 « MALCOA + ADP + PI	6.4.1.2, 6.3.4.14
	Malonyl-CoA-ACP transacylase	fabD	MALCOA + ACP « MALACP + COA	2.3.1.39
	Malonyl-ACP decarboxylase	fadB	MALACP ® ACACP + CO2	2.3.1.41
	Acetyl-CoA-ACP transacylase	fabH	ACACP + COA « ACCOA + ACP	2.3.1.41
	b-Ketoacyl-ACP synthase (C12,0)	fab	ACACP +5 MALACP +10 NADPH ® 10 NADP + C120ACP +5 CO2 +5 ACP
	b-Ketoacyl-ACP synthase (C14,0)	fab	ACACP +6 MALACP +12 NADPH ® 12 NADP + C140ACP +6 CO2 +6 ACP
	b-Ketoacyl-ACP synthase (C14,1)	fab	ACACP +6 MALACP +11 NADPH ® 11 NADP + C141ACP +6 CO2 +6 ACP
	b-Ketoacyl-ACP synthase (C16,0)	fab	ACACP +7 MALACP +14 NADPH ® 14 NADP + C160ACP +7 CO2 +7 ACP
	b-Ketoacyl-ACP synthase (C16,1)	fab	ACACP +7 MALACP +13 NADPH ® 13 NADP + C161ACP +7 CO2 +7 ACP
	b-Ketoacyl-ACP synthase (C18,1)	fab	ACACP +8 MALACP +15 NADPH ® 15 NADP +1 C181ACP +8 CO2 +8 ACP
	Glycerol-3-phosphate dehydrogenase	gpsA	NADPH + T3P2 « GL3P + NADP	1.1.1.94
	Acyltransferase	pls	GL3P +0.035 C140ACP +0.102 C141ACP +0.717 C160ACP +0.142 C161ACP +1.004 C181ACP ® 2 ACP + PA
	CDP-Diacylglycerol synthetase	cdsA	PA + CTP « CDPDG + PPI	2.7.7.41
	CDP-Diacylglycerol pyrophosphatase	cdh	CDPDG ® CMP + PA	3.6.1.26
	Phosphatidylserine synthase	pssA	CDPDG + SER « CMP + PS	2.7.8.8
	Phosphatidylserine decarboxylase	psd	PS ® PE + CO2	4.1.1.65
	Phosphatidylglycerol phosphate synthase	pgsA	CDPDG + GL3P « CMP + PGP	2.7.8.5
	Phosphatidylglycerol phosphate phosphatase A	pgpA	PGP ® PI + PG	3.1.3.27
	Phosphatidylglycerol phosphate phosphatase B	pgpB	PGP ® PI + PG	3.1.3.27
	Cardiolipin synthase	cls	2 PG « CL + GL	2.7.8.-
Fatty Acid Metabolism
	Acetyl-CoA C-acetyltransferase	atoB	2 ACCOA « COA + AACCOA	2.3.1.9
	b-Ketoacyl-ACP synthase (C14,0)	fadABDE	C140 + ATP +7 COA +6 FAD +6 NAD ® AMP + PPI +6 FADH +6 NADH +7 ACCOA
	b-Ketoacyl-ACP synthase (C14,1)	fadABDE	C160 + ATP +8 COA +7 FAD +7 NAD ® AMP + PPI +7 FADH +7 NADH +8 ACCOA
	b-Ketoacyl-ACP synthase (C16,0)	fadABDE	C180 + ATP +9 COA +8 FAD +8 NAD ® AMP + PPI +8 FADH +8 NADH +9 ACCOA
Isoprenoid Biosynthesis
	Isoprenyl-pyrophosphate synthesis pathway		T3P1 + PYR + 2 NADPH + ATP ® IPPP + ADP + 2 NADP + CO2	8 rxns
	Isoprenyl pyrophosphate isomerase		IPPP ® DMPP	5.3.3.2
	Farnesyl pyrophosphate synthetase	ispA	DMPP + IPPP ® GPP + PPI	2.5.1.1
	Geranyltranstransferase	ispA	GPP + IPPP ® FPP + PPI	2.5.1.10
	Octoprenyl pyrophosphate synthase (5 reactions)	ispB	5 IPPP + FPP ® OPP + 5 PPI	2.5.1.-
	Undecaprenyl pyrophosphate synthase (8 reactions)		8 IPPP + FPP ® UDPP + 8 PPI	2.5.1.31
Quinone Biosynthesis
Ubiquinone
	Chorismate pyruvate-lyase	ubiC	CHOR ® 4HBZ + PYR	4.1.3.27
	Hydroxybenzoate octaprenyltransferase	ubiA	4HBZ + OPP ® O4HBZ + PPI	2.5.1.-
	Octaprenyl-hydroxybenzoate decarboxylase	ubiD, ubiX	O4HBZ ® CO2 + 2OPPP	4.1.1.-
	2-Octaprenylphenol hydroxylase	ubiB	2OPPP + O2 ® 2O6H	1.13.14.-
	Methylation reaction		2O6H + SAM ® 2OPMP + SAH	2.1.1.-
	2-Octaprenyl-6-methoxyphenol hydroxylase	ubiH	2OPMP + O2 ® 2OPMB	1.14.3.-
	2-Octaprenyl-6-methoxy-1,4-benzoquinone methylase	ubiE	2OPMB + SAM ® 2OPMMB + SAH	2.1.1.-
	2-Octaprenyl-3-methyl-6-methoxy-1,4-benzoquinone hydroxylase	ubiF	2OPMMB + O2 ® 2OMHMB	1.14.13.-
	3-Dimethylubiquinone 3-methyltransferase	ubiG	2OMHMB + SAM ® QH2 + SAH	2.1.1.64
Menaquinone
	Isochorismate synthase 1	menF	CHOR ® ICHOR	5.4.99.6
	a-Ketoglutarate decarboxylase	menD	AKG + TPP ® SSALTPP + CO2	4.1.1.71
	SHCHC synthase	menD	ICHOR + SSALTPP ® PYR + TPP + SHCHC
	O-Succinylbenzoate-CoA synthase	menC	SHCHC ® OSB
	O-Succinylbenzoic acid-CoA ligase	menE	OSB + ATP + COA ® OSBCOA + AMP + PPI	6.2.1.26
	Naphthoate synthase	menB	OSBCOA ® DHNA + COA	4.1.3.36
	1,4-Dihydroxy-2-naphthoate octaprenyltransferase	menA	DHNA + OPP ® DMK + PPI + CO2
	S-Adenosylmethionine-2-DMK methyltransferase	menG	DMK + SAM ® MK + SAH
Enterochelin Biosynthesis
	Isochorismate synthase 2	entC	CHOR ® ICHOR	5.4.99.6
	Isochorismatase	entB	ICHOR « 23DHDHB + PYR	3.3.2.1
	2,3-Dihydo-2,3-dihydroxybenzoate dehydrogenase	entA	23DHDHB + NAD « 23DHB + NADH	1.3.1.28
	ATP-dependent activation of 2,3-dihydroxybenzoate	entE	23DHB + ATP « 23DHBA + PPI	6.-.-.-
	ATP-dependent serine activating enzyme	entF	SER + ATP « SERA + PPI	2.7.7.-
	Enterochelin synthetase	entD	3 SERA +3 23DHBA ® ENTER +6 AMP	6.-.-.-
Riboflavin Biosynthesis
	GTP cyclohydrolase II	ribA	GTP ® D6RP5P + FOR + PPI	3.5.4.25
	Pyrimidine deaminase	ribD	D6RP5P ® A6RP5P + NH3	3.5.4.26
	Pyrimidine reductase	ribD	A6RP5P + NADPH ® A6RP5P2 + NADP	1.1.1.193
	Pyrimidine phosphatase		A6RP5P2 ® A6RP + PI
	3,4 Dihydroxy-2-butanone-4-phosphate synthase	ribB	RL5P ® DB4P + FOR
	6,7-Dimethyl-8-ribityllumazine synthase	ribE	DB4P + A6RP ® D8RL + PI
	Riboflavin synthase	ribH	2 D8RL ® RIBFLV + A6RP	2.5.1.9
	Riboflavin kinase	ribF	RIBFLV + ATP ® FMN + ADP	2.7.1.26
	FAD synthetase	ribF	FMN + ATP ® FAD + PPI	2.7.7.2
Folate Biosynthesis
	GTP cyclohydrolase I	folE	GTP ® FOR + AHTD	3.5.4.16
	Dihydroneopterin triphosphate pyrophosphorylase	ntpA	AHTD ® PPI + DHPP	3.6.1.-
	Nucleoside triphosphatase	mutT	AHTD ® DHP +3 PI	3.1.3.1
	Dihydroneopterin monophosphate dephosphorylase		DHPP ® DHP + PI	3.6.1.-
	Dihydroneopterin aldolase	folB	DHP ® AHHMP + GLAL	4.1.2.25
	6-Hydroxymethyl-7,8 dihydropterin pyrophosphokinase	folK	AHHMP + ATP ® AMP + AHHMD	2.7.6.3
	Aminodeoxychorismate synthase	pabAB	CHOR + GLN ® ADCHOR + GLU	4.1.3.-
	Aminodeoxychorismate lyase	pabC	ADCHOR ® PYR + PABA	4.-.-.-
	Dihydropteroate synthase	folP	PABA + AHHMD ® PPI + DHPT	2.5.1.15
	Dihydrofolate synthetase	folC	DHPT + ATP + GLU ® ADP + PI + DHF	6.3.2.12
	Dihydrofolate reductase	folA	DHF + NADPH ® NADP + THF	1.5.1.3
Coenzyme A Biosynthesis
	Ketopentoate hydroxymethyl transferase	panB	OIVAL + METTHF ® AKP + THF	2.1.2.11
	Ketopantoate reductase	panE	AKP + NADPH ® NADP + PANT	1.1.1.169
	Acetohyoxyacid isomeroreductase	ilvC	AKP + NADPH ® NADP + PANT	1.1.1.86
	Aspartate decarboxylase	panD	ASP ® CO2 + bALA	4.1.1.11
	Pantoate-b-alanine ligase	panC	PANT + bALA + ATP ® AMP + PPI + PNTO	6.3.2.1
	Pantothenate kinase	coaA	PNTO + ATP ® ADP + 4PPNTO	2.7.1.33
	Phosphopantothenate-cysteine ligase		4PPNTO + CTP + CYS ® CMP + PPI + 4PPNCYS	6.3.2.5
	Phosphopantothenate-cysteine decarboxylase		4PPNCYS ® CO2 + 4PPNTE	4.1.1.36
	Phospho-pantethiene adenylyltransferase		4PPNTE + ATP ® PPI + DPCOA	2.7.7.3
	DephosphoCoA kinase		DPCOA + ATP ® ADP + COA	2.7.1.24
	ACP Synthase	acpS	COA ® PAP + ACP	2.7.8.7
NAD Biosynthesis
	Aspartate oxidase	nadB	ASP + FAD ® FADH + ISUCC	1.4.3.-
	Quinolate synthase	nadA	ISUCC + T3P2 ® PI + QA	1.4.3.16
	Quinolate phosphoribosyl transferase	nadC	QA + PRPP ® NAMN + CO2 + PPI	2.4.2.19
	NAMN adenylyl transferase	nadD	NAMN + ATP ® PPI + NAAD	2.7.7.18
	NAMN adenylyl transferase	nadD	NMN + ATP ® NAD + PPI	2.7.7.18
	Deamido-NAD ammonia ligase	nadE	NAAD + ATP + NH3 ® NAD + AMP + PPI	6.3.5.1
	NAD kinase	nadFG	NAD + ATP ® NADP + ADP	2.7.1.23
	NADP phosphatase		NADP ® NAD + PI	3.1.2.-
PNC IV
	DNA ligase	lig	NAD ® NMN + AMP	6.5.1.2
	NMN amidohydrolase	pncC	NMN ® NAMN + NH3	3.5.1.42
PNC VI
	NMN glycohydrolase (cytoplasmic)		NMN ® R5P + NAM	3.2.2.14
	NAM amidohydrolase	pncA	NAM ® NAC + NH3	3.5.1.19
	NAPRTase	pncB	NAC + PRPP + ATP ® NAMN + PPI + PI + ADP	2.4.2.11
Uptake Pathways
	NAD pyrophosphatase	pnuE	NADxt ® NMNxt + AMPxt	3.6.1.22
	NMN permease	pnuC	NMNxt ® NMN
	NMN glycohydrolase (membrane bound)		NMNxt ® R5P + NAM	3.2.2.14
	NAC Uptake		NACxt ® NAC
Tetrapyrrole Biosynthesis
	GSA synthetase	hemM	GLU + ATP ® GTRNA + AMP + PPI	6.1.1.17
	Glutamyl-tRNA synthetase	gltX	GLU + ATP ® GTRNA + AMP + PPI	6.1.1.17
	Glutamyl-tRNA reductase	hemA	GTRNA + NADPH ® GSA + NADP	1.2.1.-
	Glutamate-1-semialdehyde aminotransferase	hemL	GSA ® ALAV	5.4.3.8
	Porphobilinogen synthase	hemB	8 ALAV ® 4 PBG	4.2.1.24
	Hydroxymethylbilane synthase	hemC	4 PBG ® HMB + 4 NH3	4.1.3.8
	Uroporphyrinogen III synthase	hemD	HMB ® UPRG	4.2.1.75
	Uroporphyrin-III C-methyltransferase 1	hemX	SAM + UPRG ® SAH + PC2	2.1.1.107
	Uroporphyrin-III C-methyltransferase 2	cysG	SAM + UPRG ® SAH + PC2	2.1.1.107
	1,3-Dimethyluroporphyrinogen III dehydrogenase	cysG	PC2 + NAD ® NADH + SHCL
	Siroheme ferrochelatase	cysG	SHCL ® SHEME	4.99.1.-
	Uroporphyrinogen decarboxylase	hemE	UPRG ® 4 CO2 + CPP	4.1.1.37
	Coproporphyrinogen oxidase, aerobic	hemF	O2 + CPP ® 2 CO2 + PPHG	1.3.3.3
	Protoporphyrinogen oxidase	hemG	O2 + PPHG ® PPIX	1.3.3.4
	Ferrochelatase	hemH	PPIX ® PTH	4.99.1.1
	Heme O synthase	cyoE	PTH + FPP ® HEMEO + PPI
Biotin Biosynthesis
	8-Amino-7-oxononanoate synthase	bioF	ALA + CHCOA « CO2 + COA + AONA	2.3.1.47
	Adenosylmethionine-8-amino-7-oxononanoate aminotransferase	bioA	SAM + AONA « SAMOB + DANNA	2.6.1.62
	Dethiobiotin synthase	bioD	CO2 + DANNA + ATP « DTB + PI + ADP	6.3.3.3
	Biotin synthase	bioB	DTB + CYS « BT	2.8.1.-
Glutathione Biosynthesis
	Glutamate-cysteine ligase	gshA	CYS + GLU + ATP ® GC + PI + ADP	6.3.2.2
	Glutathione synthase	gshB	GLY + GC + ATP ® RGT + PI + ADP	6.3.2.3
	Glutathione reductase	gor	NADPH + OGT « NADP + RGT	1.6.4.2
Thiamin (Vitamin B1) Biosynthesis
	ThiC protein	thiC	AIR ® AHM
	HMP kinase	thiN	AHM + ATP ® AHMP + ADP	2.7.1.49
	HMP-phosphate kinase	thiD	AHMP + ATP ® AHMPP + ADP	2.7.4.7
	Hypothetical		T3P1 + PYR ® DTP
	ThiG protein	thiG	DTP + TYR + CYS ® THZ + HBA + CO2
	ThiE protein	thiE	DTP + TYR + CYS ® THZ + HBA + CO2
	ThiF protein	thiF	DTP + TYR + CYS ® THZ + HBA + CO2
	ThiH protein	thiH	DTP + TYR + CYS ® THZ + HBA + CO2
	THZ kinase	thiM	THZ + ATP ® THZP + ADP	2.7.1.50
	Thiamin phosphate synthase	thiB	THZP + AHMPP ® THMP + PPI	2.5.1.3
	Thiamin kinase	thiK	THMP + ADP « THIAMIN + ATP	2.7.1.89
	Thiamin phosphate kinase	thiL	THMP + ATP « TPP + ADP	2.7.4.16
Vitamin B6 (Pyridoxine) Biosynthesis
	Erythrose 4-phosphate dehydrogenase	epd	E4P + NAD « ER4P + NADH	1.1.1.-
	Erythronate-4-phosphate dehydrogenase	pdxB	ER4P + NAD « OHB + NADH	1.1.1.-
	Hypothetical transaminase/phosphoserine transaminase	serC	OHB + GLU « PHT + AKG	2.6.1.52
	Pyridoxal-phosphate biosynthetic proteins pdxJ-pdxA	pdxAJ	PHT + DX5P ® P5P + CO2	4.2.99.2
	Pyridoxine 5'-phosphate oxidase	pdxH	P5P + O2 « PL5P + H2O2	1.4.3.5
	Threonine synthase	thrC	PHT ® 4HLT + PI	4.2.99.2
	Hypothetical enzyme		4HLT ® PYRDX	4.1.1.-
	Pyridoxine kinase	pdxK	PYRDX + ATP ® P5P + ADP	2.7.1.35
	Hypothetical enzyme		P5P ® PYRDX + PI	3.1.3.-
	Hypothetical enzyme		PL5P ® PL + PI	3.1.3.-
	Pyridoxine kinase	pdxK	PL + ATP ® PL5P + ADP	2.7.1.35
	Pyridoxine 5'-phosphate oxidase	pdxH	PYRDX + O2 « PL + H2O2	1.4.3.5
	Pyridoxine 5'-phosphate oxidase	pdxH	PL + O2 + NH3 « PDLA + H2O2	1.4.3.5
	Pyridoxine kinase	pdxK	PDLA + ATP ® PDLA5P + ADP	2.7.1.35
	Hypothetical enzyme		PDLA5P ® PDLA + PI	3.1.3.-
	Pyridoxine 5'-phosphate oxidase	pdxH	PDLA5P + O2 ® PL5P + H2O2 + NH3	1.4.3.5
	Serine hydroxymethyltransferase (serine methylase)	glyA	PL5P + GLU ® PDLA5P + AKG	2.1.2.1
	Serine hydroxymethyltransferase (serine methylase)	glyA	PL5P + ALA ® PDLA5P + PYR	2.1.2.1
Cell Envelope Biosynthesis
	Glutamine fructose-6-phosphate transaminase	glmS	F6P + GLN ® GLU + GA6P	2.6.1.16
	Phosphoglucosamine mutase	glmM	GA6P « GA1P
	N-Acetylglucosamine-1-phosphate-uridyltransferase	glmU	UTP + GA1P + ACCOA ® UDPNAG + PPI + COA	2.7.7.23
Lipid A Biosynthesis
	UDP-N-acetylglucosamine acyltransferase	lpxA	C140ACP + UDPNAG ® ACP + UDPG2AA	2.3.1.129
	UDP-3-O-acyl-N-acetylglucosamine deacetylase	lpxC	UDPG2AA ® UDPG2A + AC	3.5.1.-
	UDP-3-O-(3-hydroxymyristoyl)glucosamine-acyltransferase	lpxD	UDPG2A + C140ACP ® ACP + UDPG23A	2.3.1.-
	UDP-sugar hydrolase	ushA	UDPG23A ® UMP + LIPX	3.6.1.45
	Lipid A disaccharide synthase	lpxB	LIPX + UDPG23A ® UDP + DISAC1P	2.4.1.182
	Tetraacyldisaccharide 4’ kinase		DISAC1P + ATP ® ADP + LIPIV	2.7.1.130
	3-Deoxy-D-manno-octulosonic-acid transferase (KDO transferase)	kdtA	LIPIV + CMPKDO ® KDOLIPIV + CMP	2.-.-.-
	3-Deoxy-D-manno-octulosonic-acid transferase (KDO transferase)	kdtA	KDOLIPIV + CMPKDO ® K2LIPIV + CMP
	Endotoxin synthase	htrB, msbB	K2LIPIV + C140ACP + C120ACP ® LIPA +2 ACP
LPS sugar Biosynthesis
	3-Deoxy-D-manno-octulosonic-acid 8-phosphate synthase	kdsA	PEP + A5P ® KDOP + PI	4.1.2.16
	3-Deoxy-D-manno-octulosonic-acid 8-phosphate phosphatase		KDOP ® KDO + PI	3.1.3.45
	CMP-2-keto-3-deoxyoctonate synthesis	kdsB	KDO + CTP ® PPI + CMPKDO	2.7.7.38
	ADP-L-glycero-D-mannoheptose-6-epimerase	lpcA, rfaED	S7P + ATP ® ADPHEP + PPI
	UDP glucose-1-phosphate uridylyltransferase	galU, galF	G1P + UTP ® PPI + UDPG	2.7.7.9
	Ethanolamine phosphotransferase		PE + CMP « CDPETN + DGR
	Phosphatidate phosphatase		PA ® PI + DGR
	Diacylglycerol kinase	dgkA	DGR + ATP ® ADP + PA	2.7.1.107
	LPS Synthesis - truncated version of LPS	rfaLJIGFC	LIPA +3 ADPHEP +2 UDPG +2 CDPETN + 3 CMPKDO ® LPS +3 ADP +2 UDP +3 CMP +2 CDP
Murein Biosynthesis
	UDP-N-acetylglucosamine-enolpyruvate transferase	murA	UDPNAG + PEP ® UDPNAGEP + PI	2.5.1.7
	UDP-N-acetylglucosamine-enolpyruvate dehydrogenase	murB	UDPNAGEP + NADPH ® UDPNAM + NADP	1.1.1.158
	UDP-N-acetylmuramate-alanine ligase	murC	UDPNAM + ALA + ATP ® ADP + PI + UDPNAMA	6.3.2.8
	UDP-N-acetylmuramoylalanine-D-glutamate ligase	murD	UDPNAMA + DGLU + ATP ® UDPNAMAG + ADP + PI	6.3.2.9
	UDP-N-acetylmuramoylalanyl-D-glutamate 2,6-diaminopimelate ligase	murE	UDPNAMAG + ATP + MDAP ® UNAGD + ADP + PI	6.3.2.13
	D-Alanine-D-alanine adding enzyme	murF	UNAGD + ATP + AA ® UNAGDA + ADP + PI	6.3.2.15
	Glutamate racemase	murI	GLU « DGLU	5.1.1.3
	D-Alanine-D-alanine ligase	ddlAB	2 DALA + ATP « AA + ADP + PI	6.3.2.4
	Phospho-N-acetylmuramoylpentapeptide transferase	mraY	UNAGDA ® UMP + PI + UNPTDO
	N-Acetylglucosaminyl transferase	murG	UNPTDO + UDPNAG ® UDP + PEPTIDO
Membrane Transport
Carbohydrates
	Arabinose (low affinity)	araE	ARABxt + HEXT « ARAB
	Arabinose (high affinity)	araFGH	ARABxt + ATP ® ARAB + ADP + PI
	Dihydroxyacetone		DHAxt + PEP ® T3P2 + PYR
	Fructose	fruABF	FRUxt + PEP ® F1P + PYR
	Fucose	fucP	FUCxt + HEXT « FUC
	Galacitol	gatABC	GLTLxt + PEP ® GLTL1P + PYR
	Galactose (low affinity)	galP	GLACxt + HEXT ® GLAC
	Galactose (low affinity)	galP	GLCxt + HEXT ® GLC
	Galactose (high affinity)	mglABC	GLACxt + ATP ® GLAC + ADP + PI
	Glucitol	srlA1A2B	GLTxt + PEP ® GLT6P + PYR
	Gluconate	gntST	GLCNxt + ATP ® GLCN + ADP + PI
	Glucose	ptsG, crr	GLCxt + PEP ® G6P + PYR
	Glycerol	glpF	GLxt « GL
	Lactose	lacY	LCTSxt + HEXT « LCTS
	Maltose	malX, crr, malEFGK, lamB	MLTxt + PEP ® MLT6P + PYR
	Mannitol	mtlA, cmtAB	MNTxt + PEP ® MNT6P + PYR
	Mannose	manXYZ, ptsPAI	MANxt + PEP ® MAN1P + PYR
	Melibiose	melB	MELIxt + HEXT ® MELI
	N-Acetylglucosamine	nagE, ptsN	NAG + PEP ® NAGP + PYR
	Rhamnose	rhaT	RMNxt + ATP ® RMN + ADP + PI
	Ribose	rbsABCD, xylH	RIBxt + ATP ® RIB + ADP + PI
	Sucrose	scr	SUCxt + PEP ® SUC6P + PYR
	Trehalose	treAB	TRExt + PEP ® TRE6P + PYR
	Xylose (low affinity)	xylE	XYLxt + HEXT ® XYL
	Xylose (high affinity)	xylFG, rbsB	XYLxt + ATP ® XYL + ADP + PI
Amino Acids
	Alanine	cycA	ALAxt + ATP ® ALA + ADP + PI
	Arginine	artPMQJI, argT hisMQP	ARGxt + ATP ® ARG + ADP + PI
	Asparagine (low Affinity)		ASNxt + HEXT « ASN
	Asparagine (high Affinity)		ASNxt + ATP ® ASN + ADP + PI
	Aspartate	gltP	ASPxt + HEXT ® ASP
	Aspartate	gltJKL	ASPxt + ATP ® ASP + ADP + PI
	Branched chain amino acid transport	brnQ	BCAAxt + HEXT « BCAA
	Cysteine	not identified	CYSxt + ATP ® CYS + ADP + PI
	D-Alanine	cycA	DALAxt + ATP ® DALA + ADP + PI
	D-Alanine glycine permease	cycA	DALAxt + HEXT « DALA
	D-Alanine glycine permease	cycA	DSERxt + HEXT « DSER
	D-Alanine glycine permease	cycA	GLYxt + HEXT « GLY
	Diaminopimelic acid		MDAPxt + ATP ® MDAP + ADP + PI
	g-Aminobutyrate transport	gabP	GABAxt + ATP ® GABA + ADP + PI
	Glutamate	gltP	GLUxt + HEXT « GLU
	Glutamate	gltS	GLUxt + HEXT « GLU
	Glutamate	gltJKL	GLUxt + ATP ® GLU + ADP + PI
	Glutamine	glnHPQ	GLNxt + ATP ® GLN + ADP + PI
	Glycine	cycA, proVWX	GLYxt + ATP ® GLY + ADP + PI
	Histidine	hisJMPQ	HISxt + ATP ® HIS + ADP + PI
	Isoleucine	livJ	ILExt + ATP ® ILE + ADP + PI
	Leucine	livHKM/livFGJ	LEUxt + ATP ® LEU + ADP + PI
	Lysine	lysP	LYSxt + HEXT « LYS
	Lysine	argT, hisMPQ	LYSxt + ATP ® LYS + ADP + PI
	Lysine/cadaverine	cadB	LYSxt + ATP ® LYS + ADP + PI
	Methionine	metD	METxt + ATP ® MET + ADP + PI
	Ornithine	argT, hisMPQ	ORNxt + ATP ® ORN + ADP + PI
	Phenylalanine	aroP/mtr/pheP	PHExt + HEXT « PHE
	Proline	putP, proPWX	PROxt + HEXT « PRO
	Proline	cycA, proVW	PROxt + ATP ® PRO + ADP + PI
	Putrescine	potEFHIG	PTRCxt + ATP ® PTRC + ADP + PI
	Serine	sdaC	SERxt + HEXT « SER
	Serine	cycA	SERxt + ATP ® SER + ADP + PI
	Spermidine & putrescine	potABCD	SPMDxt + ATP ® SPMD + ADP + PI
	Spermidine & putrescine	potABCD	PTRCxt + ATP ® PTRC + ADP + PI
	Threonine	livJ	THRxt + ATP ® THR + ADP + PI
	Threonine	tdcC	THRxt + HEXT « THR
	Tryptophan	tnaB	TRPxt + HEXT « TRP
	Tyrosine	tyrP	TYRxt + HEXT « TYR
	Valine	livJ	VALxt + ATP ® VAL + ADP + PI
	Dipeptide	dppABCDF	DIPEPxt + ATP ® DIPEP + ADP + PI
	Oligopeptide	oppABCDF	OPEPxt + ATP ® OPEP + ADP + PI
	Peptide	sapABD	PEPTxt + ATP ® PEPT + ADP + PI
Purines & Pyrimidines
	Uracil	uraA	URAxt + HEXT ® URA
	Nicotinamide mononucleotide transporter	pnuC	NMNxt + HEXT ® + NMN
	Cytosine	codB	CYTSxt + HEXT ® CYTS
	Adenine	purB	ADxt + HEXT ® AD
	Guanine	gpt, hpt	GNxt « GN
	Hypoxanthine	gpt, hpt	HYXNxt « HYXN
	Xanthosine	xapB	XTSNxt « XTSN
	Xanthine	gpt	XANxt « XAN
	G-system	nupG	ADNxt + HEXT ® ADN
	G-system	nupG	GSNxt + HEXT ® GSN
	G-system	nupG	URIxt + HEXT ® URI
	G-system	nupG	CYTDxt + HEXT ® CYTD
	G-system	nupG	INSxt + HEXT ® INS
	G-system	nupG	XTSNxt + HEXT ® XTSN
	G-system	nupG	DTxt + HEXT ® DT
	G-system	nupG	DINxt + HEXT ® DIN
	G-system	nupG	DGxt + HEXT ® DG
	G-system	nupG	DAxt + HEXT ® DA
	G-system	nupG	DCxt + HEXT ® DC
	G-system	nupG	DUxt + HEXT ® DU
	C-system	nupC	ADNxt + HEXT ® ADN
	C-system	nupC	URIxt + HEXT ® URI
	C-system	nupC	CYTDxt + HEXT ® CYTD
	C-system	nupC	DTxt + HEXT ® DT
	C-system	nupC	DAxt + HEXT ® DA
	C-system	nupC	DCxt + HEXT ® DC
	C-system	nupC	DUxt + HEXT ® DU
	Nucleosides and deoxynucleoside	tsx	ADNxt + HEXT ® ADN
	Nucleosides and deoxynucleoside	tsx	GSNxt + HEXT ® GSN
	Nucleosides and deoxynucleoside	tsx	URIxt + HEXT ® URI
	Nucleosides and deoxynucleoside	tsx	CYTDxt + HEXT ® CYTD
	Nucleosides and deoxynucleoside	tsx	INSxt + HEXT ® INS
	Nucleosides and deoxynucleoside	tsx	XTSNxt + HEXT ® XTSN
	Nucleosides and deoxynucleoside	tsx	DTxt + HEXT ® DT
	Nucleosides and deoxynucleoside	tsx	DINxt + HEXT ® DIN
	Nucleosides and deoxynucleoside	tsx	DGxt + HEXT ® DG
	Nucleosides and deoxynucleoside	tsx	DAxt + HEXT ® DA
	Nucleosides and deoxynucleoside	tsx	DCxt + HEXT ® DC
	Nucleosides and deoxynucleoside	tsx	DUxt + HEXT ® DU
Metabolic By-Products
	Acetate transport		ACxt + HEXT « AC
	D-Lactate	lldP	LACxt + HEXT « LAC
	Formate transport	focA	FORxt « FOR
	Ethanol transport		ETHxt + HEXT « ETH
	Succinate transport	dcuAB	SUCCxt + HEXT « SUCC
	Pyruvate transport		PYRxt + HEXT « PYR
Other Compounds
	Ammonia transport	amtB	NH3xt + HEXT « NH3
	Potassium transport	kdpABC	Kxt + ATP ® K + ADP + PI
	Potassium transport	trkAEHG	Kxt + HEXT « K
	Sulfate transport	cysPTUWAZ, sbp	SLFxt + ATP ® SLF + ADP + PI
	Phosphate transport	pstABCS	PIxt + ATP ® ADP + 2 PI
	Phosphate transport	pitAB	PIxt + HEXT « PI
	Glycerol-3-phosphate	glpT, ugpABCE	GL3Pxt + PI ® GL3P
	Dicarboxylates	dcuAB, dctA	SUCCxt + HEXT « SUCC
	Dicarboxylates	dcuAB, dctA	FUMxt + HEXT « FUM
	Dicarboxylates	dcuAB, dctA	MALxt + HEXT « MAL
	Dicarboxylates	dcuAB, dctA	ASPxt + HEXT « ASP
	Fatty acid transport	fadL	C140xt ® C140
	Fatty acid transport	fadL	C160xt ® C160
	Fatty acid transport	fadL	C180xt ® C180
	a-Ketoglutarate	kgtP	AKGxt + HEXT « AKG
	Na/H antiporter	nhaABC	NAxt + « NA + HEXT
	Na/H antiporter	chaABC	NAxt + « NA + HEXT
	Pantothenate	panF	PNTOxt + HEXT « PNTO
	Sialic acid permease	nanT	SLAxt + ATP ® SLA + ADP + PI
	Oxygen transport		O2xt « O2
	Carbon dioxide transport		CO2xt « CO2
	Urea transport		UREAxt +2 HEXT « UREA
	ATP drain flux for constant maintanence requirements		ATP ® ADP + PI
	Glyceraldehyde transport	gufP	GLALxt « GLAL
	Acetaldehyde transport		ACALxt « ACAL
Biomass reaction
			0.488 ALA + 0.281 ARG + 0.229 ASP + 0.229 ASN + 0.087 CYS + 0.250 GLU + 0.250 GLN + 0.582 GLY + 0.090 HIS + 0.276 ILE + 0.428 LEU + 0.326 LYS + 0.146 MET + 0.176 PHE + 0.210 PRO + 0.205 SER + 0.241 THR + 0.054 TRP + 0.131 TYR + 0.402 VAL + 0.02760 PEPTIDO + 0.00840 LPS + 0.00258 PS + 0.09675 PE + 0.00645 CL + 0.02322 PG + 0.0247 DATP + 0.0254 DGTP + 0.0254 DCTP + 0.0247 DTTP + 0.203 GTP + 0.126 C…

## Sheet: Metabolite Abbreviatioins
Abbreviation	Metabolite Name
12PPD	1,2-Propanediol
13DPG	1,3-bis-Phosphoglycerate
23DHB	2,3-Dihydroxybenzoate
23DHBA	2,3-Dihydroxybenzoyl-adenylate
23DHDHB	2,3-Dihydo-2,3-dihydroxybenzoate
2A3O	2-Amino-3-oxobutanoate
2KD6PG	2-keto-3-deoxy-6-phospho-gluconate
2O6H	2-Octaprenol 6-hydroxyphenol
2OMHMB	2-Octaprenyl-3-methyl-5-hydroxy-6-methoxy-1,4-benzoquinone
2OPMB	2-Octaprenyl-6-methoxy-1,4-benzoquinone
2OPMMB	2-Octaprenyl-3-methyl-6-methoxy-1,4-benzoquinone
2OPMP	2-Octaprenyl-6-methoxyphenol
2OPPP	2-Octaprenylphenol
2PG	2-Phosphoglycerate
3DDAH7P	3-Deoxy-d-arabino heptulosonate-7-phosphate
3PG	3-Phosphoglycerate
3PSER	3-Phosphoserine
3PSME	3-Phosphate-shikimate
4HBZ	4-Hydroxybenzoate
4HLT	4-Hydroxy-l-tyrosine
4PPNCYS	4'-Phosphopantothenoylcysteine
4PPNTE	4'-Phosphopantetheine
4PPNTO	4'-Phosphopantothenate
5MTA	5-Methylthioadenosine
5MTR	5-Methylthio-D-ribose
5MTR1P	5-Methylthio-5-deoxy-D-ribulose 1-phosphate
5MTRP	S5-Methyl-5-thio-D-ribose 1-phosphate
A5P	D-Arabinose 5-phosphate
A6RP	5-Amino-6-ribitylamino-2,4(1H,3H)-pyrimidinedione
A6RP5P	5-Amino-6-(ribosylamino)-2,4-(1H,3H)-pyrimidinedione 5'-phosphate
A6RP5P2	5-Amino-2,6-dioxy-4-(5'-phosphoribitylamino)pyrimidine
AA	D-Alanyl-D-alanine
AACCOA	Acetoacetyl-CoA
ABUT	2-Aceto-2-hydroxy butyrate
AC	Acetate
ACACP	Acetyl-ACP
ACAL	Acetaldehyde
ACCOA	Acetyl-CoA
ACLAC	Acetolactate
ACP	acyl-carrier protein
ACTP	Acetyl-phosphate
AD	Adenine
ADCHOR	4-Amino-4-deoxychorismate
ADN	Adenosine
ADP	Adenosine diphosphate
ADPGLC	From RBC
ADPHEP	ADP-Mannoheptose
AGM	Agmatine
AHHMD	2-Amino-4-hydroxy-6-hydroxymethyl dihydropteridine-pp
AHHMP	2-Amino-4-hydroxy-6-hydroxymethyl dihydropteridine
AHM	4-Amino-5-hydroxymethyl-2-methylpyrimidine
AHMP	4-Amino-5-hydroxymethyl-2-methylpyrimidine-phosphate
AHMPP	4-Amino-5-hydroxymethyl-2-methylpyrimidine-pyrophosphate
AHTD	2-Amino-4-hydroxy-6-(erythro-1-2-3-trihydroxypropyl) dihydropteridine-p
AICAR	5-Phosphate-ribosyl-5-amino-4-imidazole carboxamide
AIR	5-Phosphoribosyl-5-aminoimidazole
AKG	a-Ketoglutarate
AKP	a-Ketopantoate
ALA	Alanine
ALAV	D-Aminolevulinate
AMP	Adenosine monophosphate
AN	Antranilate
AONA	8-Amino-7-oxononanoate
APS	Adenylyl sulfate
ARAB	Arabinose
ARG	Arginine
ARGSUCC	L-Arginio succinate
ASER	O-Acetylserine
ASN	Asparagine
ASP	Aspartate
ASPSA	Aspartic beta-semialdehyde
ASUC	Adenilsuccinate
ATP	Adenosine triphosphate
bALA	b-Alanine
BASP	b-Aspartyl phosphate
BCAA	Branched chain amino acid
bDG6P	b-D-Glucose 6-Phosphate
bDGLC	b-D-Glucose
BT	Biotin
C120ACP	Dodecanoyl-[acyl-carrier protein]
C140	Myristic acid
C140ACP	Myristoyl-[acyl-carrier protein]
C141ACP	Tetradecenoyl-[acyl-carrier protein]
C160	Palmitic acid
C160ACP	Hexadecanoyl-[acyl-carrier protein]
C161ACP	Hexadecenoyl-[acyl-carrier protein]
C180	Stearic acid
C181ACP	Oleoyl-[acyl-carrier protein]
CAASP	Carbamoyl aspartate
CADV	Cadaverine
CAIR	5-Phosphoribosyl-5-aminoimidazole-4-carboxylate
CAP	Carbamoyl phosphate
CBHCAP	3-Carboxy-3-hydroxy-isocaproate
CDP	Cytidine diphosphate
CDPDG	CDP-1,2-Diacylglycerol
CDPETN	CDP-Ethanolamine
CHCOA	6-Carboxyhexanoyl-coa
CHOR	Chorisimate
CIT	Citrate
CITR	L-Citrulline
CL	Cardiolypin
CMP	Cytidine monophosphate
CMPKDO	CMP-2-keto-3-deoxyoctanoate
CO2	Carbon dioxide
COA	Coenzyme A
CPAD5P	1-O-Carboxyphenylamino 1-deoxyribulose-5-phosphate
CPP	Coproporphyrinogen III
CTP	Cytidine triphosphate
CYS	Cysteine
CYTD	Cytidine
CYTS	Cytosine
D23PIC	2,3-Dihydro dipicolinate
D26PIM	L,l-2,6-Diamino pimelate
D6PGC	D-6-Phosphate-gluconate
D6PGL	D-6-Phosphate-glucono-delta-lactone
D6RP5P	2,5-Diamino-6-(ribosylamino)-4-(3H)-pyrimidinone 5'-phosphate
D8RL	6,7-Dimethyl-8-(1-D-ribityl)lumazine
DA	Deoxyadenosine
DADP	Deoxyadenosine diphosphate
DALA	D-Alanine
DAMP	Deoxyadenosine monophosphate
DANNA	7,8-Diaminononanoate
DATP	Deoxyadenosine triphosphate
DB4P	3,4-Dihydroxy-2-butanone-4-phosphate
DC	Deoxycytidine
DCDP	Deoxycytidine diphosphate
DCMP	Deoxycytidine monophosphate
DCTP	Deoxycytidine triphosphate
DG	Deoxyguanosine
DGDP	Deoxyguanosine diphosphate
DGLU	D-Glutamate
DGMP	2-Deoxy-guanosine-5-phosphate
DGR	D-1,2-Diacylglycerol
DGTP	Deoxyguanosine triphosphate
DHF	Dihydrofolate
DHMVA	2,3-Dihydroxy-3-methyl-valerate
DHNA	1,4-Dihydroxy-2-naphthoic acid
DHP	Dihydroneopterin
DHPP	Dihydroneopterin phosphate
DHPT	7,8-Dihydropteroate
DHSK	Dehydroshikimate
DHVAL	Dihydroxy-isovalerate
DIMGP	D-Erythro imidazoleglycerol-phosphate
DIN	Deoxyinosine
DIPEP	Dipeptide
DISAC1P	2,3-bis(3-hydroxytetradecanoyl)-D-glucosaminyl-1,6-beta-D-2,3-bis(3-hydroxytetradecanoyl)-beta-D-glucosaminyl 1-phosphate or dissacharide 1-P
DKMPP	0
DMK	Demethylmenaquinone
DMPP	Dimethylallyl pyrophosphate
DOROA	Dihydroorotic acid
DPCOA	Dephosphocoenzyme A
DQT	3-Dehydroquinate
DR1P	Deoxyribose 1-Phosphate
DR5P	Deoxyribose 5-Phosphate
DSAM	Decarboxylated adenosylmethionine
DSER	D-Serine
DT	Thymidine
DTB	Dethiobiotin
DTDP	Thymidine diphosphate
DTMP	Thymidine monophosphate
DTP	1-Deoxy-d-threo-2-pentulose
DTTP	Thymidine triphosphate
DU	Deoxyuridine
DUDP	Deoxyuridine diphosphate
DUMP	Deoxyuridine monophosphate
DUTP	Deoxyuridine triphosphate
DX5P	1-D-Deoxyxylulose-5-phosphate
E4P	Erythrose 4-phosphate
ENTER	Enterochelin
ER4P	Erythronate-4-phosphate
ETH	Ethanol
F1P	Fructose 1-Phosphate
F6P	Fructose 6-phosphate
FAD	Flavin adenine dinucleotide
FADH	Flavin adenine dinucleotide reduced
FCL	Fuculose
FCL1P	Fuculose 1-Phosphate
FDP	Fructose 1,6-diphosphate
FGAM	5-Phosphoribosyl-n-formylgycineamidine
FGAR	5-Phosphoribosyl-n-formylglycineamide
FMN	flavin mononucleotide
FOR	Formate
FPP	trans, trans Farnesyl pyrophosphate
FRU	Fructose
FTHF	10-Formyltetrahydrofolate
FUC	Fucose
FUM	Fumarate
G1P	Glucose 1-phosphate
G6P	Glucose 6-phosphate
GA1P	Glucosamine 1-phosphate
GA6P	D-Glucosamine
GABA	4-Aminobutanoate
GABAL	g-aminobutyraldehyde
GAL1P	Galactose 1-Phosphate
GAR	5-Phosphate-ribosyl glycineamide
GC	L-g-Glutamylcysteine
GDP	Guanosine diphosphate
GL	Glycerol
GL3P	Glycerol 3-phosphate
GLAC	Galactose
GLAL	D-Glyceraldehyde
GLC	a-D-Glucose
GLCN	Gluconate
GLN	Glutamine
GLT6P	Glucitol 6-Phosphate
GLTL1P	Galacitol-1-Phosphate
GLU	Glutamate
GLUGSAL	L-Glutamate g-semialdehyde
GLUP	Glutamyl phosphate
GLX	Glyoxylate
GLY	Glycine
GLYCOGEN	Glycogen
GMP	Guanosine monophosphate
GN	Guanine
GPP	trans Geranyl pyrophosphate
GSA	Glutamate-1-semialdehyde
GSN	Guanosine
GTP	Guanosine triphosphate
GTRNA	L-Glutamyl-tRNA(glu)
H2	Hydrogen
H2O2	Hydrogen peroxide
H2S	Hydrogen sulfide
H2SO3	Sulfite
HBA	4-Hydroxy-benzyl-alcohol
HCYS	Homocysteine
HEMEO	Heme O
HEXT	External H+
HIS	Histidine
HISOL	Histidinol
HISOLP	L-Histidinol-phosphate
HMB	Hydroxymethylbilane
HPHPYR	para-Hydroxy phenyl pyruvate
HSER	Homoserine
HYXN	Hypoxanthine
ICHOR	Isochorismate
ICIT	Isocitrate
IDP	Inosine diphosphate
IGP	Indole glycerol phosphate
ILE	Isoleucine
IMACP	Imidazole acetyl-phosphate
IMP	Inosine monophosphate
INDOLE	Indole
INS	Inosine
IPPMAL	3-Isopropylmalate
IPPP	Isopentyl pyrophosphate
ISUCC	a-Iminosuccinate
ITP	Inosine triphosphate
K	Potassium
K2LIPIV	(KDO(2))-lipid IV(A)
KDO	2-Dehydro-3-deoxy-D-octonate
KDOLIPIV	(KDO)-lipid IV(A)
KDOP	2-Dehydro-3-deoxy-D-octonate 8-phosphate
KMB	a- keto-g-methiobutyrate
LAC	D-Lactate
LACAL	Lactaldehyde
LCTS	Lactose
LEU	Leucine
LIPA	(KDO(2))-lipid A (Endotoxin)
LIPIV	Lipid IV(A)
LIPX	Lipid X
LLAC	L-Lactate
LLCT	L-Cystathionine
LPS	Lippolysaccharide
LRL5P	L-Ribulose-5-Phosphate
LYS	L-Lysine
MAL	Malate
MALACP	Malonyl-ACP
MALCOA	Malonyl-CoA
MAN1P	Mannose 1-Phosphate
MAN6P	Mannose 6-Phosphate
MDAP	Meso-diaminopimelate
MELI	Melibiose
MET	Methionine
METHF	5,10-Methenyl tetrahydrofolate
METTHF	5,10-Methylene tetrahydrofolate
MK	Menaquinone
MLT6P	Maltose 6-phosphate
MNT6P	Mannitol 6-Phosphate
MTHF	5-Methyl tetrahydrofolate
NA	Sodium
NAAD	Nicotinic acid adenine dinucleotide
NAARON	N-a-Acetyl ornithine
NAC	Nicotinate
NAD	Nicotinamide adenine dinucleotide
NADH	Nicotinamide adenine dinucleotide reduced
NADP	Nicotinamide adenine dinucleotide phosphate
NADPH	Dihydronicotinamide adenine dinucleotide phosphate reduced
NAG	N-Acetylglucosamine
NAGLU	N-Acetyl glutamate
NAGLUSAL	N-Acetyl glutamate semialdehyde
NAGLUYP	N-Acetyl glutamyl -phosphate
NAGP	N-Acetylglucosamine 6-phosphate
NAm	Nicotinamide
NAMAN	N-Acetyl-D-mannosamine
NAMN	Nicotinic acid mononucleotide
NCAIR	5'-Phosphoribosyl-5-carboxyaminoimidazole
NH3	Ammonia
NMN	Nicotinamide mononucleotide
NPRAN	N-5-phosphoribosyl-antranilate
NS26DP	N-Succinyl-l,l-2,6-diaminopimelate
NS2A6O	N-Succinyl-2-amino-6-ketopimelate
O2	Oxygen
O4HBZ	3-Octaprenyl-4-hydroxybenzoate
OA	Oxaloacetate
OBUT	Oxobutyrate or 2-ketobutyrate
OGT	Oxidized glutathione
OHB	3-Hydroxy-4-phospho-hydroxy-alpha-ketobutyrate
OICAP	2-Oxoisocaproate
OIVAL	Oxoisovalerate
OMP	Orotidylate
OMVAL	Oxomethylvalerate
OPEP	Oligopeptide
OPP	trans Octaprenyl pyrophosphate
ORN	Ornithine
OROA	Orotic acid
OSB	O-Succinylbenzoic acid
OSBCOA	O-Succinylbenzoyl-CoA
OSLHSER	O-Succinyl-l-homoserine
OTHIO	Thioredoxin (oxidized form)
P5P	Pyridoxine-5'-phosphate
PA	Phosphatidyl acid
PABA	para-Aminobenzoic acid
PANT	Pantoate
PAP	Adenosine-3',5'-diphosphate
PAPS	3-Phosphoadenylyl sulfate
PBG	Probilinogen III
PC2	Percorrin 2
PDLA	Pyridoxamine
PDLA5P	Pyridoxamine-5-phosphate
PE	Phosphatidyl ethanolamine
PEP	Phosphoenolpyruvate
PEPT	Peptide
PEPTIDO	Peptidoglycan
PG	Phosphatidyl glycerol
PGP	L-1-Phoshatidyl-glycerol-phosphate
PHE	Phenylalanine
PHEN	Prephenate
PHP	3-Phosphohydroxypyruvate
PHPYR	Phenyl pyruvate
PHSER	O-Phospho-l-homoserine
PHT	Phospho-hydroxy-threonine
PI	Phosphate (inorganic)
PIP26DX	Delta-piperidine-2,6-dicarboxylate
PL	Pyridoxal
PL5P	Pyridoxal 5'-phosphate
PNTO	Pantothenate
PPHG	Protoporphyrinogen
PPI	Pyrophosphate
PPIX	Protoporphyrin IX
PRAM	5-Phosphate-b-D-ribosyl amine
PRBAMP	Phosphoribosyl -AMP
PRBATP	Phosphoribosyl-ATP
PRFICA	5-Phosphate-ribosyl-formamido-4-imidazole carboxamide
PRFP	Phosphoribosyl-formimino-AICAR-phosphate
PRLP	Phosphoribulosyl- formimino-AICAR-phosphate
PRO	Proline
PRPP	Phosphoribosyl pyrophosphate
PS	Phosphatidyl serine
PTH	Protoheme
PTRC	Putrescine
PYR	Pyruvate
PYRDX	Pyridoxine
Q	Ubiquinone
QA	Quinolinate
QH2	Ubiquinol
R1P	Ribose 1-phosphate
R5P	Ribose 5-phosphate
RBL	Ribulose
RGT	Reduced glutathione
RIB	Ribose
RIBFLV	Riboflavin
RL5P	D-Ribulose 5-phosphate
RML	Rhamnulose
RML1P	Rhamnulose 1-phosphate
RMN	Rhamnose
RTHIO	Thioredoxin (reduced form)
S7P	sedo-Heptulose 7-phosphate
SAH	S-Adenosyl homocystine
SAICAR	5-Phosphoribosyl-4-(N-succinocarboxyamide)-5-amino-imidazole
SAM	S-Adenosyl methionine
SAMOB	S-Adenosyl-4-methylthio-2-oxobutanoate
SER	Serine
SERA	L-Seryl-adenylate
SHCHC	2-Succinyl-6-hydroxy-2,4-cyclohexadiene-1-carboxylate
SHCL	Sirohydrochlorin
SHEME	Siroheme
SLA	Sialic acid
SLF	Sulfate
SME	Shikimate
SME5P	Shikimate-5-phosphate
SPMD	Spermidine
SSALTPP	Succinate semialdehyde - thiamine pyrophosphate
SUC6P	Surose 6-phosphate
SUCC	Succinate
SUCCOA	Succinyl-CoA or Succinate CoA
SUCCSAL	Succinate semialdehyde
T3P1	Glyceraldehyde 3-phosphate
T3P2	Dihydroxyacetone phosphate or glycerone phosphate
TAG16P	Tagatose-1,6 diphosphate
TAG6P	Tagatose-6-phosphate
THF	Tetrahydrofolate
THIAMIN	Thiamin
THMP	Thiamine-phosphate
THR	Threonine
THY	Thymine
THZ	4-Methyl-5-(beta-hydroxyethyl)thiazole
THZP	4-Methyl-5-(beta-hydroxyethyl)thiazole phosphate
TPP	Thiamine-pyrophosphate
TRE6P	Trehalose 6-phosphate
TRP	Tryptophan
TYR	Tyrosine
UDP	Uridine diphosphate
UDPG	UDP Glucose
UDPG23A	UDP-2,3-bis(3-hydroxytetradecanoyl)glucosamine
UDPG2A	UDP-3-O-(3-hydroxytetradecanoyl)glucosamine
UDPG2AA	UDP-3-O-(3-hydroxytetradecanoyl)-N-acetylglucosamine
UDPGAL	UDP Galactose
UDPNAG	UDP N-acetyl glucosamine
UDPNAGEP	UDP-N-acetyl-3-O-(1-carboxyvinyl)-D-glucosamine
UDPNAM	UDP-N-acetyl-D-muramate
UDPNAMA	UDP-N-acetylmuramoyl-L-alanine
UDPNAMAG	UDP-N-acetylmuramoyl-L-alanyl-D-glutamate
UDPP	Undecaprenyl pyrophosphate
UMP	Uridine monophosphate
UNAGD	UDP-N-acetylmuramoyl-L-alanyl-D-glutamyl-meso-2,6-diaminoheptanedioate
UNAGDA	UDP-N-acetylmuramoyl-L-alanyl-D-glutamyl-meso-2,6-diaminoheptanedioate- D-alanyl-D-alanine
UNPTDO	UDP-N-acetylmuramoyl-L-alanyl-D-glutamyl-meso-2,6-diaminoheptanedioate- D-alanyl-D-alanine- diphosphoundecaprenol
UPRG	Uroporphyrinogen III
URA	Uracil
UREA	Urea
URI	Uridine
UTP	Uridine triphosphate
VAL	Valine
X5P	D-Xylulose-5-phosphate
XAN	Xanthine
XMP	Xantosine monophosphate
XTSN	Xanthosine
XUL	D-Xylulose
XYL	D-Xylose
