# Supplementary material for: Impact of the solvent capacity constraint on E. coli metabolism
Source: BMC Syst Biol. 2008 Jan 23;2:7. doi: 10.1186/1752-0509-2-7 (PMC2270259; doi:10.1186/1752-0509-2-7)
Supplement: Additional file 2 — Measured enzyme activity values for various intracellular enzymes of the central carbon metabolism [file 1752-0509-2-7-S2.XLS]

## Sheet: 5 dilutions glycolysis final wi
Measured enzyme activity values (U/mg protein) as shown in Fig. 4 (main manuscript) for various intracellular enzymes of the central carbon metabolism
dilution rate (h-1)	ptsG	sd	pgi	sd	pfkA	sd	fbaA	sd	tpiA	sd	gapA	sd	pgk	sd	eno	sd	zwf	sd	pta	sd	ackA	sd	gltA	sd	sucA	sd	fumA	sd	mdh	sd	ppc	sd	aceA	sd	pykA	sd
0.1	0.0565667	0.00709389	4.76793	0.240191	0.0213667	0.00361156	0.150567	0.040015	0.0086	0.00559732	0.0066	0.00122882	0.00313333	0.000929157	0.00916667	0.00145717	0.728767	0.145452	0.00826667	0.00551936	0.0341667	0.0208164	0.110967	0.0169211	1.75233	0.173753	2.2309	0.629972	0.0035	0.00072111	0.00753333	0.00548574	0.00063	0.000350856	0.0675	0.0129105
0.25	0.0859667	0.01365	5.03213	0.53668	0.0271667	0.00548	0.132667	0.041	0.0369333	0.00781	0.00503	0.00099	0.0175667	0.00154	0.0134667	0.0015	0.833	0.01931	0.0109333	0.00264071	0.0427	0.0217855	0.0687	0.0194082	1.60567	0.132608	1.22367	0.158059	0.00673333	0.000814453	0.0160667	0.00473427	0.00066	0.000208806	0.2164	0.0178614
0.4	0.0896667	0.0138298	6.7048	0.789058	0.0349333	0.0023029	0.2861	0.0630645	0.0371	0.01089	0.00596667	0.00239653	0.0444333	0.00752485	0.0252	0.0059808	1.17543	0.0657211	0.0126333	0.00741912	0.0468667	0.0226789	0.0527333	0.0319381	1.0351	0.303532	0.870467	0.279811	0.00813333	0.00535008	0.01312	0.00478	0.00168333	0.000781558	0.1635	0.0405612
0.55	0.1131	0.0110851	5.19383	0.627324	0.025	0.00695485	0.284133	0.100338	0.0426333	0.0109002	0.0081	0.00513907	0.0559	0.00759408	0.0308667	0.00875462	1.49967	0.218055	0.0233333	0.0130286	0.0562667	0.0280628	0.0452	0.0177975	0.765	0.18481	0.73	0.320592	0.00996667	0.00599361	0.0282667	0.00297714	0.00476667	0.00362951	0.228467	0.0950523
0.72	0.1154	0.00976166	4.93627	0.257467	0.0459	0.0112867	0.287267	0.0648414	0.0549333	0.0158576	0.0100667	0.00440038	0.124	0.0463	0.0481667	0.0173443	1.77833	0.349515	0.0469667	0.0251866	0.0644667	0.0289769	0.0353	0.0164572	0.423833	0.249337	0.692867	0.260442	0.0134	0.00560446	0.0329667	0.00472476	0.0025	0.00115326	0.0726333	0.0486915
