# Supplementary material for: Impact of the solvent capacity constraint on E. coli metabolism
Source: BMC Syst Biol. 2008 Jan 23;2:7. doi: 10.1186/1752-0509-2-7 (PMC2270259; doi:10.1186/1752-0509-2-7)
Supplement: Additional file 3 — Dchip Microarray analysis of biomass samples from all five dilution/growth rates [file 1752-0509-2-7-S3.XLS]

## Sheet: dchipfiltertransform
Dchip Microarray analysis of biomass samples from all five dilution/growth rates (Column H-L); actual hybridization intensities are in Columns B-F
probe set	0.1 h-1	0.25 h-1	0.4 h-1	0.55 h-1	0.72 h-1		0.1 h-1	0.25 h-1	0.4 h-1	0.55 h-1	0.72 h-1
aas_b2836	162.631	131.311	121.836	113.76	110.514		0.359652	0.0510372	-0.0570101	-0.155957	-0.197721
aat_b0885	116.224	83.7688	69.547	60.5019	114.931		0.434253	-0.0381698	-0.306595	-0.507602	0.418113
abc_b0199	199.613	342.028	590.724	104.439	341.532		-0.436491	0.340417	1.12879	-1.37104	0.338324
abrB_b0715	81.5521	41.7895	39.5769	69.5102	69.6422		0.493181	-0.471401	-0.549883	0.262683	0.26542
accA_b0185	185.02	423.181	568.66	202.105	430.849		-0.832081	0.361513	0.787804	-0.704657	0.38742
accB_b3255	539.375	920.632	1837.17	193.589	927.144		-0.368535	0.402801	1.39959	-1.84683	0.41297
accC_b3256	274.772	486.624	921.131	133.102	702.913		-0.57583	0.248742	1.16934	-1.62153	0.779281
accD_b2316	379.416	658.178	959.61	222.335	805.982		-0.489857	0.30484	0.84881	-1.2609	0.59711
aceA_b4015	3201.47	5837.81	1395.24	2918.15	634.208		0.560183	1.42688	-0.638038	0.426503	-1.77552
aceB_b4014	4020.25	5551.38	2268.52	2761.39	1010.26		0.578884	1.04445	-0.246649	0.0369938	-1.41367
aceE_b0114	248.795	1164.3	1699.41	882.722	586.068		-1.61231	0.614123	1.15969	0.214692	-0.376199
aceF_b0115	352.491	1625.93	1934.63	1678.23	912.293		-1.65704	0.548567	0.79936	0.594242	-0.285129
aceK_b4016	241.898	301.113	154.272	145.583	171.592		0.312198	0.628104	-0.336725	-0.420359	-0.183219
ackA_b2296	576.51	675.875	804.634	321.641	506.581		0.0636098	0.293021	0.544597	-0.778284	-0.122943
acnA_b1276	323.587	254.267	219.401	202.056	218.616		0.430709	0.0828998	-0.129874	-0.248689	-0.135045
acnB_b0118	260.574	1640.91	813.884	1184.79	1177.48		-1.73173	0.922998	-0.0886029	0.453133	0.444205
acpD_b1412	79.4913	210.734	273.154	53.7495	154.426		-0.71618	0.690374	1.06467	-1.28073	0.241867
acpP_b1094	5449.54	5527.3	6992.96	5270.01	7498.75		-0.158479	-0.138039	0.20129	-0.206808	0.302036
acpS_b2563	178.468	268.451	265.188	225.17	234.264		-0.377633	0.211361	0.193718	-0.0422833	0.0148374
acrA_b0463	837.528	652.509	868.925	745.157	921.626		0.0675189	-0.292621	0.120613	-0.101074	0.205563
acrB_b0462	360.33	473.398	565.623	590.634	569.262		-0.483395	-0.0896605	0.167127	0.22955	0.176379
acrD_b2470	72.2607	59.6899	80.7498	64.6995	92.9287		-0.0175959	-0.29332	0.142652	-0.177053	0.345317
acrF_b3266	29.8839	3.65951	7.42492	13.6931	22.3207		1.31709	-1.71255	-0.691827	0.191175	0.896108
acrR_b0464	20.9905	14.2011	26.3218	9.02777	48.991		0.0463454	-0.517388	0.372867	-1.17095	1.26913
acs_b4069	858.083	2649.14	84.5905	1225.97	73.5595		0.949123	2.57546	-2.39343	1.46386	-2.59501
ada_b2213	204.167	157.123	168.986	159.901	200.009		0.206591	-0.171264	-0.0662546	-0.145979	0.176907
add_b1623	235.782	246.434	182.144	154.725	162.777		0.290186	0.353934	-0.082188	-0.317561	-0.244371
adhC_b0356	294.422	347.722	310.452	313.587	300.308		-0.0872143	0.152835	-0.0107295	0.00376601	-0.0586568
adhE_b1241	1106.06	732.363	935.081	549.79	493.773		0.60181	0.00701158	0.359544	-0.406667	-0.561699
adhP_b1478	759.932	422.229	310.102	252.031	149.23		1.21631	0.36847	-0.0768127	-0.375954	-1.13202
adiA_b4117	52.9502	24.549	34.0188	33.5013	61.4059		0.438791	-0.670181	-0.199513	-0.221628	0.652532
adiY_b4116	29.3143	17.3349	22.2375	25.5437	46.5104		0.137845	-0.62008	-0.260765	-0.0607924	0.803793
adk_b0474	266.915	763.215	1496.36	56.48	1092.25		-0.758999	0.75671	1.72801	-2.99957	1.27385
aefA_b0465	299.844	328.041	322.147	390.587	433.174		-0.229067	-0.0994035	-0.12556	0.152364	0.301667
aer_b3072	232.029	236.935	249.254	227.483	277.865		-0.0730061	-0.0428199	0.0303055	-0.101552	0.187073
afuC_b0262	90.0801	96.1034	88.9001	89.4684	122.314		-0.101167	-0.00778789	-0.12019	-0.110997	0.340142
agaA_b3135	148.542	220.688	232.627	131.895	191.009		-0.281915	0.289223	0.365233	-0.453396	0.080855
agaB_b3138	7.78244	4.23585	2.18996	0.618661	12.6703		1.13135	0.253776	-0.697971	-2.52165	1.8345
agaC_b3139	73.2343	61.9223	80.6731	76.466	71.8075		0.0137157	-0.228345	0.153284	0.0760146	-0.0146693
agaI_b3141	52.9188	35.1627	46.144	46.2544	57.9849		0.169933	-0.419802	-0.0277044	-0.0242568	0.30183
agaR_b3131	293.899	315.88	318.924	217.12	375.745		-0.0279108	0.0761453	0.0899814	-0.464739	0.326523
agaS_b3136	45.0775	4.90432	18.9055	23.5862	69.0073		0.954801	-2.24548	-0.2988	0.0203369	1.56914
agaV_b3133	54.1604	49.4078	46.5895	48.1776	74.2005		0.0128837	-0.119616	-0.20435	-0.155992	0.467074
agp_b1002	444.941	1064.4	164.893	931.618	146.498		0.142068	1.40042	-1.29002	1.20819	-1.46067
ahpC_b0605	2302.19	4372.45	4489.54	3231.23	2691.94		-0.520742	0.404693	0.442818	-0.0316658	-0.295103
ahpF_b0606	711.548	785.902	818.558	765.498	965.419		-0.178229	-0.0348404	0.0238948	-0.0727912	0.261965
aidB_b4187	373.502	46.1933	66.3633	65.5639	74.4029		2.06917	-0.946191	-0.423489	-0.440973	-0.258516
ais_b2252	29.7527	14.7593	13.5042	16.337	36.152		0.546966	-0.46443	-0.592646	-0.317911	0.828021
alaS_b2697	900.582	1104.43	1624.03	824.521	1476.38		-0.346171	-0.0517984	0.504478	-0.473472	0.366964
alaT_b3853_s	5819.35	5817.6	4735.1	5385.94	8406.16		-0.0242064	-0.0246403	-0.32167	-0.135866	0.506382
alaU_b3276_s	4984.39	4915.27	4071.67	4606.45	7501.77		-0.032822	-0.0529683	-0.324618	-0.146584	0.556992
alaW_b2397_s	4787.62	5331.7	4006.18	6566.16	8223.76		-0.226887	-0.0716003	-0.483969	0.228854	0.553602
alaX_b2396_s	4462.37	4979.8	3875.11	6016.31	7530.69		-0.228149	-0.0698714	-0.431722	0.20292	0.526823
aldA_b1415	884.248	2946.09	161.98	1778.21	151.98		0.449005	2.18528	-1.99963	1.45691	-2.09156
aldB_b3588	625.532	591.449	126.457	512.028	130.468		0.987503	0.906673	-1.31893	0.698642	-1.27388
alkB_b2212	111.71	99.2274	97.0714	97.1815	112.277		0.113458	-0.0574901	-0.0891824	-0.087547	0.120762
alr_b4053	191.371	203.535	188.958	219.345	221.633		-0.0958456	-0.00694095	-0.114152	0.100984	0.115955
amiA_b2435	72.3244	95.224	154.398	62.4113	126.419		-0.416785	-0.0199425	0.677314	-0.62946	0.388874
amiB_b4169	176.709	177.282	189.12	135.366	211.151		0.00500272	0.00967326	0.102929	-0.379507	0.261902
amn_b1982	124.381	189.161	311.14	141.176	226.417		-0.594918	0.00993031	0.72788	-0.41219	0.269298
ampC_b4150	66.3719	63.7287	112.449	43.7271	119.175		-0.188878	-0.247507	0.571749	-0.790923	0.655559
ampD_b0110	104.966	102.754	121.769	104.045	102.043		-0.0260076	-0.0567351	0.188217	-0.038722	-0.0667525
ampE_b0111	100.269	140.6	122.122	112.614	139.402		-0.283011	0.20471	0.00143656	-0.1155	0.192365
ampG_b0433	245.323	217.154	214.181	264.6	270.92		0.0239002	-0.152064	-0.171952	0.133031	0.167085
amyA_b1927	390.891	225.282	344.599	224.951	250.283		0.483449	-0.311586	0.301601	-0.313707	-0.159757
ansA_b1767	250.279	229.639	284.153	205.106	212.703		0.0925807	-0.0315889	0.275711	-0.194587	-0.142116
ansB_b2957	62.2259	53.3726	61.4288	60.329	96.5298		-0.069756	-0.291172	-0.0883559	-0.114419	0.563703
ansP_b1453	23.3637	6.15783	3.52815	1.05938	29.8688		1.75193	-0.171842	-0.975352	-2.71104	2.1063
apaG_b0050	241.868	203.967	241.111	177.669	164.339		0.250596	0.00471175	0.246073	-0.194432	-0.306949
apaH_b0049	375.98	714.998	629.265	653.96	628.353		-0.641952	0.285331	0.10106	0.156594	0.0989672
apbA_b0425	151.406	207.918	251.633	178.55	221.905		-0.395983	0.061609	0.336915	-0.158078	0.155536
aphA_b4055	88.7139	200.114	71.3336	149.61	100.445		-0.358432	0.815158	-0.67301	0.395543	-0.179258
appA_b0980	97.6899	39.6306	57.7976	35.0092	57.0424		0.863089	-0.438506	0.105889	-0.617386	0.0869142
appB_b0979	71.1928	66.8867	48.1247	47.6656	46.9882		0.366636	0.276624	-0.198317	-0.212147	-0.232797
appC_b0978	447.636	503.112	412.96	450.134	362.267		0.0490029	0.217556	-0.0673211	0.0570314	-0.25627
appY_b0564	13.1241	5.78166	6.96626	2.76203	12.981		0.872132	-0.310531	-0.0416303	-1.37629	0.856315
apt_b0469	359.724	488.091	618.278	266.994	558.493		-0.285238	0.155022	0.496127	-0.715321	0.349411
aqpZ_b0875	240.64	239.009	223.397	240.991	233.301		0.0319319	0.0221203	-0.0753348	0.0340347	-0.0127521
araA_b0062	63.0936	62.5235	37.4848	67.2571	66.3459		0.119915	0.10682	-0.631273	0.212108	0.192429
araB_b0063	423.849	527.351	412.665	417.135	503.643		-0.10049	0.214723	-0.139069	-0.123526	0.148361
araC_b0064	92.8802	131.396	61.3879	318.812	76.4325		-0.280228	0.22025	-0.877645	1.49904	-0.561413
araD_b0061	245.304	280.708	180.026	259.936	264.57		0.0118403	0.20634	-0.434525	0.095426	0.120919
araE_b2841	92.7296	72.9206	57.5986	110.412	186.497		-0.0452292	-0.391933	-0.732225	0.206566	0.962821
araF_b1901	98.6872	103.733	64.1868	87.5476	79.7339		0.205822	0.277762	-0.414764	0.0330269	-0.101847
araG_b1900	58.5561	42.4839	43.0573	39.1992	66.4708		0.260512	-0.202391	-0.18305	-0.318483	0.443413
araH_1_b1899	67.6284	48.0959	28.7728	43.0918	54.6952		0.536214	0.0444986	-0.69671	-0.114002	0.229999
araH_2_b1898	86.7487	50.2224	59.1348	61.2016	93.1217		0.348469	-0.440042	-0.204366	-0.154804	0.450744
araJ_b0396	46.4315	24.4233	27.9518	40.9511	67.0531		0.262002	-0.664844	-0.470161	0.0808003	0.792202
arcA_b4401	2372.7	1243.66	1130.77	1405.24	1050.31		0.786518	-0.14542	-0.282706	0.0308047	-0.389197
arcB_b3210	176.588	204.41	172.922	202.071	148.515		-0.0251018	0.185977	-0.0553677	0.169373	-0.27488
arcC_b0521	134.822	115.359	117.191	121.789	137.172		0.109772	-0.115153	-0.0924218	-0.0368998	0.134702
argA_b2818	127.746	313.572	791.529	168.42	576.865		-1.30012	-0.00460611	1.33124	-0.901339	0.874831
argB_b3959	216.406	415.184	1244.11	242.347	496.809		-0.965119	-0.025109	1.55818	-0.801786	0.233832
argC_b3958	84.8352	261.244	933.157	116.351	435.115		-1.57929	0.0433713	1.88009	-1.12354	0.77937
argD_b3359	147.027	329.244	661.958	208.362	501.299		-1.12127	0.0418089	1.04939	-0.618256	0.648323
argE_b3957	154.82	274.753	726.046	175.896	350.836		-0.88427	-0.0567263	1.3452	-0.700139	0.295935
argF_b0273	186.071	414.276	604.227	401.898	414.807		-1.02431	0.130431	0.67493	0.0866682	0.132279
argG_b3172	108.101	282.744	989.942	162.244	606.154		-1.53103	-0.143918	1.66393	-0.945249	0.95627
argH_b3960	211.368	264.721	445.605	259.364	379.421		-0.507998	-0.183282	0.568011	-0.212776	0.336045
argI_b4254	80.3843	303.588	732.069	118.185	339.554		-1.54777	0.369361	1.63923	-0.991707	0.530887
argQ_b2691_s	1038.85	1396.09	953.102	882.423	2153.73		-0.223705	0.2027	-0.34799	-0.45915	0.828145
argR_b3237	181.183	326.455	424.998	117.07	278.749		-0.414178	0.435259	0.815831	-1.04425	0.207341
argS_b1876	84.2553	133.362	212.67	10.4439	123.055		0.0934715	0.75598	1.42925	-2.91864	0.639935
argT_b2310	535.408	1525.35	245.007	1114.94	135.686		0.107899	1.61833	-1.01992	1.16615	-1.87247
argU_b0536_f	773.91	804.222	494.628	869.968	1486.38		-0.103994	-0.0485656	-0.749815	0.0648029	0.837572
argV_b2694_s	1500.22	2070.22	1286.4	1253.24	2678.92		-0.163948	0.300662	-0.385783	-0.42346	0.672529
argW_b2348	768.189	497.098	358.974	428.694	1174.04		0.391016	-0.236915	-0.706566	-0.450498	1.00296
argX_b3796	810.915	1290.85	1539.9	378.684	2261.97		-0.395463	0.275236	0.529751	-1.49402	1.08449
argZ_b2692_s	1071.03	1474.4	928.735	903.721	2302.79		-0.222961	0.238168	-0.428621	-0.46801	0.881423
aroA_b0908	398.872	367.88	1003.89	135.881	699.084		-0.0941741	-0.210865	1.23743	-1.64776	0.715366
aroB_b3389	456.098	370.239	495.63	202.558	377.61		0.324885	0.0239976	0.444804	-0.846124	0.0524377
aroC_b2329	490.548	598.753	662.096	563.324	589.236		-0.236847	0.0507197	0.195799	-0.0372763	0.0276043
aroD_b1693	115.88	141.431	219.4	63.8894	134.925		-0.113788	0.173678	0.807144	-0.972771	0.105738
aroE_b3281	384.505	359.978	429.223	396.895	427.052		-0.0521592	-0.147253	0.106566	-0.00640414	0.0992502
aroF_b2601	143.128	228.422	466.873	1218.96	304.472		-1.31188	-0.637484	0.393845	1.77839	-0.222876
aroG_b0754	118.2	287.767	1034.67	69.2821	753.307		-1.26297	0.0206967	1.86689	-2.03365	1.40903
aroH_b1704	120.02	173.041	337.789	32.2958	227.271		-0.209594	0.318245	1.28325	-2.10345	0.711545
aroK_b3390	768.311	707.286	1083.5	257.084	1211.16		0.109257	-0.01014	0.605193	-1.47019	0.765884
aroL_b0388	165.589	253.003	343.034	280.824	308.146		-0.664072	-0.0525241	0.386673	0.0979876	0.231935
aroM_b0390	395.819	181.56	88.0665	33.1043	79.4234		1.83791	0.713511	-0.330271	-1.74185	-0.4793
aroP_b0112	183.661	494.003	608.623	278.282	421.347		-0.990689	0.436786	0.737815	-0.391186	0.207275
arp_b4017	32.4541	16.3908	11.781	15.182	33.7939		0.697026	-0.288488	-0.764913	-0.399013	0.755388
arsB_b3502	79.1752	66.0645	110.372	74.5835	144.33		-0.199628	-0.460801	0.279626	-0.28582	0.666623
arsC_b3503	167.833	147.99	185.129	188.814	192.102		-0.0649526	-0.246479	0.0765518	0.104987	0.129893
arsR_b3501	290.716	312.054	284.13	294.34	281.836		-0.0084489	0.0937363	-0.0415082	0.00942424	-0.0532035
artI_b0863	615.38	854.879	624.261	445.834	363.031		0.146288	0.620531	0.16696	-0.318683	-0.615097
artJ_b0860	102.379	756.128	1606.88	320.802	686.058		-2.24983	0.63488	1.72244	-0.602068	0.49458
artM_b0861	211.991	203.836	178.159	120.754	203.065		0.236285	0.179691	-0.0145526	-0.575647	0.174224
artP_b0864	469.672	349.358	403.864	193.091	228.677		0.593089	0.166142	0.375305	-0.689283	-0.445253
artQ_b0862	148.243	132.383	145.819	74.717	109.769		0.321796	0.15855	0.298011	-0.66666	-0.111697
ascB_b2716	61.5367	41.258	41.2251	58.7014	61.5907		0.244297	-0.332476	-0.333627	0.176245	0.245562
ascF_b2715	138.817	166.946	145.421	132.327	154.357		-0.0834517	0.182746	-0.0164003	-0.152528	0.069635
ascG_b2714	68.9012	80.671	76.7228	61.6944	84.1215		-0.102241	0.12528	0.0528856	-0.26163	0.185705
asd_b3433	275.993	736.653	1391.66	375.857	624.366		-1.07475	0.3416	1.25935	-0.629202	0.103006
aslA_b3801	276.702	310.364	303.905	383.101	265.191		-0.141801	0.023827	-0.00651385	0.327591	-0.203102
aslB_b3800	141.659	143.104	131.014	144.245	155.983		-0.0134012	0.00124053	-0.126102	0.0126978	0.125565
asmA_b2064	205.234	274.302	235.867	215.452	257.796		-0.203651	0.214844	-0.00294738	-0.133554	0.125309
asnA_b3744	241.089	216.476	236.474	227.73	261.547		0.029596	-0.125763	0.00171176	-0.0526455	0.1471
asnB_b0674	250.41	308.518	308.547	274.973	321.153		-0.219245	0.0818171	0.0819527	-0.0842476	0.139723
asnC_b3743	35.1983	35.3282	50.4701	32.9107	57.0836		-0.225172	-0.219857	0.294751	-0.322121	0.472399
asnS_b0930	151.476	333.384	402.749	84.9484	315.686		-0.554772	0.583324	0.85602	-1.3892	0.504629
asnT_b1977_s	9261.19	8003.14	6989.02	9250.24	7878.05		0.170361	-0.0402705	-0.235746	0.168654	-0.0629981
asnU_b1986_s	8727.63	8413.57	7273.16	9297.66	7956.58		0.0716086	0.0187368	-0.191399	0.162886	-0.0618328
asnV_b1989_s	10352.3	9067.74	7913.23	10756.8	8954.64		0.146539	-0.0445973	-0.241074	0.201837	-0.0627049
asnW_b1984_s	9945.88	8823.66	7394.08	10109.3	8918.43		0.146849	-0.0258724	-0.280879	0.170362	-0.0104598
aspA_b4139	624.041	919.598	247.184	1022.32	351.984		0.178138	0.7375	-1.15792	0.890272	-0.647993
aspC_b0928	352.23	1837.25	1500.15	518.444	1004.21		-1.30852	1.07443	0.781994	-0.750853	0.202948
aspS_b1866	399.618	477.065	626.883	327.534	363.761		-0.0965063	0.159058	0.553068	-0.383483	-0.232137
aspT_b3760_s	8569.98	7709.27	7115.01	9303.06	7410.33		0.102493	-0.0502047	-0.165933	0.220906	-0.107261
aspU_b0206_s	6668.95	5831.13	5069.32	7001.51	6038.83		0.132467	-0.061217	-0.2632	0.202674	-0.0107234
aspV_b0216_s	7140.8	5907.79	5933.28	7561.92	6797.09		0.105845	-0.167622	-0.161411	0.188512	0.0346764
asr_b1597	242.685	215.904	159.003	198.942	235.297		0.222013	0.053318	-0.388018	-0.0647241	0.177411
atoA_b2222	149.065	133.666	111.409	154.524	155.773		0.0923984	-0.0649107	-0.327677	0.144288	0.155902
atoB_b2224	88.1175	31.4055	54.2595	62.2526	100.459		0.50003	-0.988381	-0.199522	-0.00126402	0.689137
atoC_b2220	68.6048	63.0611	65.6815	65.335	58.0376		0.0992314	-0.0223278	0.0364089	0.0287779	-0.14209
atoE_b2223	56.5145	46.1695	44.6951	51.164	66.8569		0.106244	-0.185437	-0.23226	-0.0372476	0.3487
atoS_b2219	59.3805	49.6644	42.2795	72.755	50.5331		0.137502	-0.120275	-0.352529	0.430559	-0.0952583
atpA_b3734	504.99	2192.55	2077.5	1208.53	1631.69		-1.42195	0.696329	0.618567	-0.163028	0.270086
atpB_b3738	696.949	2461.41	2115.82	934.421	1401.52		-0.970668	0.849692	0.631424	-0.547648	0.0371996
atpC_b3731	768.108	2194.56	1833.34	3331.41	3009.48		-1.37131	0.143245	-0.116212	0.745446	0.598827
atpD_b3732	292.197	1279.55	1274.26	1098.39	1008.69		-1.59062	0.54	0.534023	0.319754	0.196846
atpE_b3737	784.084	3245.04	3080.24	953.307	1853.26		-1.10921	0.939949	0.864755	-0.827275	0.131778
atpF_b3736	839.506	3328.02	3414.74	1649.44	2788.95		-1.34354	0.643514	0.680626	-0.369174	0.388572
atpG_b3733	486.286	1582.06	1791.04	1160.02	1367.56		-1.26577	0.436158	0.615151	-0.0114969	0.225958
atpH_b3735	1000.31	3306.95	3785.04	1604.77	3538.83		-1.22993	0.495122	0.689929	-0.548013	0.592893
atpI_b3739	639.578	1550.13	1327.75	443.343	1052.59		-0.504209	0.772988	0.549583	-1.03291	0.214543
avtA_b3572	138.617	270.139	411.207	67.5121	286.223		-0.507902	0.454696	1.06086	-1.54579	0.538134
b0005	121.998	102.44	111.225	115.968	117.251		0.103169	-0.14891	-0.0302079	0.0300378	0.0459113
b0011	123.703	86.4857	87.4643	85.5097	111.44		0.339959	-0.176388	-0.160155	-0.192761	0.189346
b0024	28.8507	59.9466	80.128	110.806	70.1761		-1.1505	-0.095429	0.3232	0.790857	0.131873
b0100	102.986	69.7907	103.563	46.4222	146.836		0.238217	-0.323125	0.246277	-0.911344	0.749974
b0105	53.451	48.9838	74.7867	29.5527	85.2038		-0.0352853	-0.161198	0.44928	-0.890212	0.637416
b0165	131.862	150.762	164.944	113.015	155.36		-0.106053	0.0871914	0.216895	-0.328567	0.130534
b0235	32.7255	31.7728	25.2958	47.7568	60.0545		-0.201402	-0.244025	-0.572919	0.343889	0.674456
b0257	88.2322	88.9055	83.6798	82.2954	85.0817		0.0436817	0.0546491	-0.0327442	-0.0568118	-0.00877474
b0263	32.537	37.1849	54.8535	22.4474	66.7338		-0.289388	-0.0967527	0.464114	-0.824921	0.746948
b0302	33.133	9.11777	19.9568	17.7614	46.484		0.600792	-1.26072	-0.130596	-0.298731	1.08926
b0309	12.7686	2.76257	5.03446	1.2899	29.9316		1.12588	-1.08264	-0.21681	-2.18139	2.35495
b0332	113.821	104.433	95.0423	109.975	113.042		0.0887626	-0.0354265	-0.171362	0.0391715	0.0788548
b0359	56.997	31.9793	26.2073	40.9023	84.5063		0.373039	-0.460708	-0.747878	-0.105665	0.941212
b0362	122.868	100.378	93.4539	106.654	135.65		0.149568	-0.142098	-0.245214	-0.0546032	0.292348
b0370	19.9729	3.68606	12.5298	12.3994	37.0401		0.58146	-1.85643	-0.09122	-0.106313	1.4725
b0373_s	367.908	259.597	374.391	273.58	469.669		0.110591	-0.392481	0.135791	-0.316792	0.46289
b0379	74.8309	75.2627	80.0591	91.5892	93.0948		-0.142468	-0.134167	-0.0450371	0.149075	0.172598
b0380	122.503	273.24	42.8745	253.253	66.9199		0.0363643	1.19372	-1.47826	1.08413	-0.835946
b0392	58.7581	63.7587	54.3539	60.2947	62.8849		-0.0281199	0.0897145	-0.140524	0.00912352	0.069806
b0395_f	373.087	303.527	320.972	410.862	481.17		0.00171509	-0.295972	-0.21535	0.140857	0.36875
b0499	23.9956	11.5512	17.1666	7.64271	27.3213		0.60025	-0.454477	0.117084	-1.05036	0.787506
b0501	87.4789	56.7817	47.7502	94.627	79.1325		0.305657	-0.317852	-0.567771	0.418974	0.160992
b0502	51.1913	44.8831	60.8318	42.9336	64.047		-0.0257283	-0.215455	0.223199	-0.27952	0.297504
b0538	125.618	187.404	141.919	177.586	109.736		-0.21152	0.365588	-0.0354957	0.287954	-0.406527
b0539	54.5779	31.407	41.2235	64.2793	58.8462		0.171482	-0.625749	-0.233368	0.40752	0.280115
b0542	114.138	128.359	152.482	119.236	231.851		-0.334545	-0.16514	0.0833149	-0.271504	0.687874
b0609	88.221	36.0401	54.8244	28.4939	76.3234		0.763458	-0.528061	0.0771538	-0.867011	0.554461
b0663	50.9788	30.4308	35.1663	34.4464	67.1949		0.289432	-0.454933	-0.246272	-0.276112	0.687886
b0667	212.192	85.5292	63.7184	160.176	143.391		0.80352	-0.507362	-0.932069	0.397807	0.238104
b0669	320.937	130.52	87.8797	246.608	227.855		0.80819	-0.489829	-1.0605	0.42812	0.314016
b0671	216.707	106.025	70.2949	175.245	184.148		0.63937	-0.391972	-0.984884	0.332997	0.404489
b0703	28.7711	22.2629	13.2676	11.2966	27.1961		0.583329	0.21335	-0.533384	-0.765403	0.502108
b0725	487.207	1439.66	968.273	869.254	969.252		-0.876316	0.686805	0.114563	-0.0410731	0.116021
b0753	459.906	126.776	140.627	124.071	132.345		1.45115	-0.407911	-0.258319	-0.439027	-0.345889
b0762	492.069	331.224	495.54	223.183	874.167		0.1745	-0.396554	0.18464	-0.966134	1.00355
b0795	183.421	125.442	121.089	155.378	92.1714		0.475875	-0.0722636	-0.123216	0.236498	-0.516893
b0805	59.277	612.769	1228.56	462.61	52.8006		-2.1081	1.2617	2.26526	0.856155	-2.27502
b0816	37.5155	19.8444	24.0986	31.1739	42.119		0.331491	-0.587264	-0.307046	0.0643431	0.498476
b0817	176.551	174.583	155.003	126.647	153.079		0.177808	0.161636	-0.00998056	-0.301464	-0.0280003
b0822	166.925	119.645	242.689	49.1803	221.96		0.258496	-0.221944	0.798405	-1.50455	0.669596
b0829	247.816	313.582	430.652	284.445	327.378		-0.347479	-0.00790559	0.449774	-0.148599	0.054209
b0830	111.319	189.975	212.706	203.446	149.478		-0.60009	0.17102	0.334071	0.269856	-0.174857
b0831	121.883	145.078	191.767	157.444	163.051		-0.338872	-0.0875397	0.314986	0.0304703	0.0809548
b0832	83.3677	99.6972	157.254	93.7274	159.878		-0.456399	-0.198334	0.459137	-0.287416	0.483012
b0833	55.7588	27.4573	102.377	36.4613	143.786		-0.121686	-1.1437	0.754934	-0.734519	1.24497
b0834	108.662	133.856	145.753	126.976	203.31		-0.370611	-0.0697766	0.0530672	-0.145903	0.533223
b0836	869.38	72.3379	47.765	85.5129	61.0781		2.99003	-0.597132	-1.19593	-0.355741	-0.841228
b0844	69.2007	95.7942	119.073	87.1709	132.498		-0.504462	-0.0353106	0.278525	-0.171402	0.43265
b0845	55.7732	57.3299	83.1578	49.5376	97.504		-0.250167	-0.210452	0.326112	-0.421215	0.555722
b0846	76.0855	61.7149	55.7401	85.9586	68.54		0.145113	-0.15689	-0.303793	0.321133	-0.00556264
b0847	139.555	211.988	164.218	178.702	156.329		-0.27168	0.331469	-0.0369017	0.0850418	-0.107929
b0866	213.364	184.785	190.876	251.964	146.607		0.133922	-0.0735467	-0.0267586	0.373823	-0.40744
b0867	85.4224	68.1255	73.0744	93.0473	68.7228		0.148429	-0.177991	-0.0768196	0.271779	-0.165397
b0868	107.979	93.3618	108.769	89.9502	106.726		0.0959443	-0.113902	0.106461	-0.167608	0.0791052
b0872	46.0513	26.5246	33.2507	35.8551	43.1347		0.344245	-0.451666	-0.125612	-0.0168186	0.249852
b0878	123.47	179.82	128.666	113.355	134.467		-0.120328	0.422064	-0.0608581	-0.243641	0.00276314
b0899	56.0573	15.4862	23.6229	30.4851	59.5324		0.778932	-1.07699	-0.467784	-0.0998659	0.865705
b0919	164.655	148.953	153.928	183.297	179.851		-0.00806259	-0.152652	-0.105253	0.146674	0.119293
b0942	44.6685	45.1668	39.9146	52.0498	70.2632		-0.145562	-0.129557	-0.307903	0.0750728	0.507949
b0947	156.957	208.217	230.296	114.055	178.271		-0.13678	0.270938	0.41634	-0.59742	0.0469224
b0955	304.927	229.339	277.771	211.772	360.784		0.165766	-0.245216	0.0311982	-0.360186	0.408438
b0959	178.405	129.27	107.925	162.234	121.694		0.375775	-0.0889939	-0.349352	0.238695	-0.176123
b0960	39.248	26.0403	30.8812	23.1033	52.8665		0.25451	-0.337363	-0.0913805	-0.51001	0.684244
b0964	159.023	120.04	94.2605	148.53	148.3		0.271886	-0.133835	-0.482625	0.173405	0.171169
b0965	258.397	197.765	227.695	208.932	185.49		0.270619	-0.115184	0.0881318	-0.0359373	-0.207629
b0967	63.4098	81.2231	211.16	12.9908	171.609		-0.248375	0.108809	1.48718	-2.53559	1.18797
b0968	388.961	263.829	261.957	356.855	371.888		0.263873	-0.29615	-0.306423	0.139585	0.199115
b1007	177.939	152.681	162.516	186.461	203.559		0.0180216	-0.202841	-0.112779	0.0855127	0.212086
b1010	337.742	385.663	370.096	333.108	386.625		-0.0996958	0.0917234	0.0322822	-0.119627	0.0953176
b1011	31.0404	17.4333	27.4138	21.3183	34.2907		0.281986	-0.550315	0.102741	-0.260069	0.425656
b1012	46.4872	25.6584	34.6172	34.5313	38.4917		0.396792	-0.46061	-0.0285521	-0.0321365	0.124506
b1016	386.546	588.983	612.006	146.035	55.6515		0.585996	1.19358	1.2489	-0.81833	-2.21015
b1017	57.0611	148.446	260.552	32.3066	35.3781		-0.412004	0.967355	1.77899	-1.23268	-1.10166
b1044	54.6981	47.9951	75.7224	27.3388	74.1974		0.0560074	-0.132596	0.525237	-0.944533	0.495885
b1045	184.535	191.836	161.649	193.426	130.446		0.113521	0.1695	-0.0775088	0.181408	-0.386921
b1057	85.0776	127.998	165.42	128.556	111.441		-0.506705	0.0825646	0.452577	0.0888403	-0.117277
b1085	82.0849	147.973	113.896	131.116	123.899		-0.518461	0.331684	-0.0459325	0.157194	0.0755149
b1121	30.5698	22.4961	17.7367	30.4512	36.2817		0.197255	-0.245177	-0.588115	0.191647	0.44439
b1134	94.5978	102.262	132.993	62.9144	116.477		-0.0631227	0.0492689	0.428349	-0.651539	0.237044
b1141	36.9553	37.2293	33.386	36.5002	51.0083		-0.0622386	-0.0515814	-0.208777	-0.0801155	0.402712
b1145	91.3814	90.9645	108.453	57.4451	158.874		-0.0737389	-0.0803358	0.173359	-0.743456	0.724172
b1146	127.45	120.557	129.012	120.584	112.012		0.0657626	-0.0144533	0.0833365	-0.0141303	-0.120515
b1152	70.314	89.513	96.5628	84.5053	98.232		-0.31071	0.0375749	0.146945	-0.0454805	0.171671
b1155	98.1088	91.0492	101.704	113.073	99.8193		-0.0347844	-0.142521	0.0171376	0.170016	-0.00984817
b1157	32.0762	18.1796	18.5049	20.5473	48.3536		0.332643	-0.48654	-0.460953	-0.309912	0.924763
b1163	46.6256	42.8231	39.8269	25.2445	54.206		0.203587	0.080854	-0.0237921	-0.681566	0.420917
b1168	28.9434	11.1911	22.7875	7.5034	39.457		0.643289	-0.727593	0.298297	-1.30433	1.09034
b1169	19.2942	13.7542	17.4486	11.2851	31.3605		0.141264	-0.347031	-0.00379242	-0.632484	0.842045
b1170	454.168	499.243	573.894	515.926	450.412		-0.129206	0.00730981	0.208352	0.0547318	-0.141187
b1171	96.393	82.1857	173.756	85.3612	206.783		-0.309158	-0.539199	0.540904	-0.484506	0.791959
b1172	193.242	167.943	329.166	233.466	326.401		-0.319002	-0.521439	0.449405	-0.0461983	0.437235
b1180	196.064	222.104	199.407	190.878	219.343		-0.0654985	0.114412	-0.0411071	-0.104172	0.0963655
b1191	121.655	186.352	136.253	144.398	199.676		-0.34817	0.267065	-0.184677	-0.100914	0.366696
b1192	106.412	115.271	143.217	93.7532	132.468		-0.135435	-0.0200658	0.293107	-0.318156	0.180549
b1199	205.222	249.918	240.548	219.051	253.887		-0.182898	0.101371	0.0462411	-0.0888169	0.124103
b1200	118.067	170.996	203.359	110.885	161.301		-0.335678	0.198679	0.448745	-0.426219	0.114472
b1201	53.5026	20.0692	58.8852	36.2218	63.61		0.317887	-1.09674	0.456183	-0.244864	0.567532
b1202	67.1701	39.7734	50.6381	56.1066	49.9698		0.370005	-0.386011	-0.0375914	0.110356	-0.0567582
b1213	239.928	202.549	264.936	107.241	205.612		0.297142	0.0528115	0.440184	-0.864603	0.074465
b1240	214.771	256.51	255.321	222.537	244.422		-0.14871	0.107506	0.100803	-0.0974639	0.037865
b1248	412.908	476.324	517.598	337.229	742.288		-0.21724	-0.0111174	0.108771	-0.509332	0.628918
b1284	103.39	182.335	154.966	86.4784	149.718		-0.335763	0.482732	0.248092	-0.593448	0.198388
b1297	205.817	144.434	107.313	132.099	147.533		0.514111	0.00315947	-0.425426	-0.125631	0.0337868
b1310	55.4842	56.7704	61.5598	49.4031	56.7175		-0.00944299	0.0236189	0.140469	-0.176918	0.0222739
b1314	40.2397	14.4161	34.9434	34.0749	40.8276		0.380705	-1.10023	0.177105	0.140794	0.40163
b1327	64.2312	27.4169	36.5594	27.0127	40.1183		0.793978	-0.434231	-0.0190537	-0.455658	0.114964
b1329	103.759	136.487	82.4197	76.7194	76.6022		0.162	0.557527	-0.170175	-0.273573	-0.275779
b1330	81.327	97.0215	100.414	60.3363	114.812		-0.125097	0.129473	0.179057	-0.555805	0.372371
b1341	193.077	251.714	186.403	155.896	182.889		0.0109885	0.393598	-0.0397627	-0.297604	-0.0672195
b1342	75.9544	85.9241	74.8863	77.9276	81.6396		-0.0597268	0.118202	-0.0801585	-0.022726	0.0444088
b1345	140.904	99.7384	228.697	29.4994	237.597		0.260384	-0.238108	0.959108	-1.99557	1.01419
b1354	52.1671	31.6206	37.609	37.6598	48.2449		0.355443	-0.366832	-0.116619	-0.114672	0.24268
b1355	83.2272	60.0393	62.5684	90.3981	76.7427		0.176111	-0.295037	-0.235509	0.295349	0.0590858
b1360	83.6332	73.9613	59.5735	85.0495	57.6914		0.235641	0.0583354	-0.253764	0.259868	-0.300079
b1362	48.0229	45.8317	44.0314	41.16	48.6918		0.079018	0.0116412	-0.0461719	-0.143462	0.0989743
b1364	108.781	66.9632	85.0176	64.2085	155.267		0.260569	-0.439417	-0.0950241	-0.500021	0.773894
b1365	130.616	105.824	108.403	116.589	126.062		0.157538	-0.146127	-0.111389	-0.00636198	0.10634
b1367	40.8904	22.8282	20.9695	22.0078	37.6338		0.563579	-0.277366	-0.399891	-0.330168	0.443846
b1368	35.3073	29.5886	33.7569	37.0347	32.399		0.074963	-0.179962	0.010179	0.143874	-0.0490542
b1369	106.031	101.212	77.1688	91.5588	134.932		0.0778943	0.0107885	-0.380502	-0.133821	0.425641
b1371	63.4331	77.4518	76.228	79.7935	69.2676		-0.202226	0.0858373	0.0628595	0.12881	-0.0752808
b1372	112.191	95.7878	99.6485	134.265	155.107		-0.0654706	-0.293514	-0.236508	0.193656	0.401836
b1374_s	77.2542	41.1653	47.4835	39.8741	88.7891		0.472753	-0.435432	-0.229434	-0.481409	0.673522
b1377	60.5781	41.1004	45.8514	54.0367	50.6188		0.277091	-0.282553	-0.12474	0.112234	0.0179678
b1391	54.8486	25.1645	18.9415	30.6407	66.2888		0.644933	-0.479132	-0.888971	-0.195073	0.918243
b1394	35.5034	31.5969	37.8687	35.9448	35.0621		0.0150689	-0.153105	0.108118	0.0328948	-0.00297591
b1396	35.4243	18.124	21.3979	23.1371	32.0232		0.490852	-0.475986	-0.236418	-0.123679	0.34523
b1397	212.656	270.416	189.167	304.022	194.979		-0.11365	0.233009	-0.282511	0.402004	-0.238853
b1398	81.8461	95.5027	54.5017	84.1406	60.4624		0.152194	0.374822	-0.434418	0.192083	-0.284681
b1399	72.2155	54.8125	52.1885	56.4699	49.0119		0.356077	-0.041727	-0.1125	0.00125017	-0.2031
b1400	136.198	135.017	100.393	138.041	123.289		0.115376	0.102812	-0.324671	0.134768	-0.0282852
b1408	72.8918	74.5021	61.3058	87.4767	78.7045		-0.0311247	0.000399869	-0.280858	0.232018	0.0795649
b1409	46.5367	50.1094	37.8043	49.2984	51.1661		-0.00537701	0.101335	-0.305196	0.0777949	0.131442
b1420	1130.99	1628.78	217.271	1039	339.463		0.742493	1.2687	-1.63753	0.620102	-0.993767
b1422	78.5041	246.411	77.4618	172.48	62.5299		-0.487662	1.16256	-0.506945	0.647927	-0.815884
b1423	258.122	109.737	49.7048	184.91	68.71		1.20026	-0.0337451	-1.17634	0.719028	-0.709203
b1425	95.6305	81.4806	116.532	106.734	109.515		-0.0816464	-0.312661	0.203537	0.0768307	0.113939
b1428	215.289	94.8564	116.469	164.557	154.392		0.58723	-0.595228	-0.299099	0.199543	0.107553
b1431	636.465	162.099	150.06	88.8292	103.832		1.90291	-0.0702954	-0.181631	-0.938065	-0.712919
b1432	170.183	190.816	170.363	246.747	261.13		-0.264049	-0.0989542	-0.262524	0.271896	0.353632
b1433	158.005	149.286	122.967	126.023	137.782		0.193491	0.1116	-0.168208	-0.132792	-0.00409153
b1436	84.3498	54.1317	52.2154	53.4942	68.8113		0.456512	-0.183399	-0.235397	-0.20049	0.162773
b1437	52.5433	34.5686	41.2791	20.226	65.534		0.40214	-0.201905	0.0540445	-0.975156	0.720877
b1438	180.981	194.088	178.635	113.997	179.549		0.119251	0.220123	0.100427	-0.547592	0.10779
b1439	111.275	99.2871	108.357	109.776	111.401		0.0441445	-0.120307	0.00580737	0.0245777	0.0457772
b1440	207.661	174.578	20.5002	449.642	22.8911		1.13154	0.881182	-2.20898	2.24609	-2.04983
b1441	217.943	208.49	135.282	229.226	142.466		0.258493	0.194521	-0.429488	0.331313	-0.35484
b1442	42.0631	79.159	159.441	64.9292	92.28		-0.918874	-0.00667557	1.00352	-0.292562	0.214589
b1443	260.311	302.454	91.8683	211.944	115.553		0.55087	0.76735	-0.951727	0.254317	-0.620811
b1444	320.866	365.678	163.127	166.878	196.139		0.488129	0.676732	-0.487847	-0.455048	-0.221966
b1445	84.4187	116.532	134.83	121.977	139.212		-0.478644	-0.0135528	0.196863	0.0523301	0.243005
b1446	181.218	169.579	259.082	183.001	291.561		-0.224022	-0.319791	0.29166	-0.209897	0.462049
b1448	353.208	418.358	392.769	290.226	359.996		-0.0283009	0.215919	0.124862	-0.311642	-0.000838075
b1450	234.234	47.2746	43.225	26.2597	71.3485		1.92377	-0.385043	-0.514243	-1.23326	0.208774
b1451	100.554	72.7354	97.4617	41.7885	148.414		0.243488	-0.223753	0.198425	-1.0233	0.805145
b1452	348.661	2339.09	2996.18	919.368	200.025		-1.28929	1.45676	1.81394	0.109527	-2.09093
b1454	160.394	39.6858	33.6167	60.7107	56.0212		1.43769	-0.577232	-0.816676	0.0360962	-0.0798817
b1455	36.8795	26.0173	26.8724	32.056	38.0184		0.223678	-0.27967	-0.233016	0.0214529	0.267556
b1458	47.2735	42.102	37.0952	41.2383	45.7219		0.152427	-0.0147159	-0.197372	-0.0446198	0.104281
b1459	39.7218	19.8973	23.7211	21.7578	31.847		0.585658	-0.4117	-0.158102	-0.28274	0.266885
b1462	156.516	197.873	108.294	191.746	93.021		0.130178	0.468442	-0.401179	0.423064	-0.620504
b1463	129.395	86.4647	96.8264	62.9999	96.933		0.490998	-0.0906006	0.0726886	-0.547362	0.0742761
b1470	11.8915	3.93106	3.49765	10.6798	19.2646		0.564288	-1.03265	-1.20119	0.409241	1.26031
b1471	14.6772	12.7174	11.9078	14.0695	17.3391		0.0657993	-0.140974	-0.235871	0.00479356	0.306252
b1481	194.045	59.3238	169.931	35.3493	119.055		1.01251	-0.697198	0.821068	-1.44413	0.307747
b1483	114.025	64.3671	69.1636	83.3833	95.2212		0.451547	-0.373408	-0.269718	2.72738e-05	0.191552
b1484	65.4282	44.3964	14.4269	21.816	44.3127		0.977468	0.417998	-1.20368	-0.607058	0.415276
b1485	49.7654	37.9783	20.626	26.1656	47.2861		0.532369	0.142401	-0.73831	-0.395103	0.458642
b1486	66.6067	52.3725	30.5572	38.4292	55.9859		0.503016	0.156158	-0.621139	-0.290448	0.252412
b1487	123.764	46.9277	98.2065	95.0539	87.5102		0.522725	-0.876355	0.189023	0.141951	0.0226562
b1488	150.109	141.432	101.794	176.936	131.998		0.118907	0.0330055	-0.441451	0.356125	-0.066587
b1489	88.1455	33.4818	34.334	36.3903	47.4407		0.985371	-0.411139	-0.374878	-0.290962	0.0916091
b1490	271.042	55.2472	77.2492	28.1917	46.8892		1.98037	-0.314177	0.169442	-1.28481	-0.550823
b1491	113.915	149.418	162.585	122.824	107.177		-0.185061	0.206335	0.328175	-0.0764262	-0.273023
b1497	14.2484	12.495	9.08378	10.4147	13.686		0.269832	0.0803834	-0.379603	-0.182346	0.211733
b1498	127.98	410.406	130.815	258.07	147.471		-0.58582	1.09531	-0.55421	0.426024	-0.381307
b1499	30.3665	16.9495	8.61812	7.24152	22.4433		1.03252	0.191279	-0.784518	-1.0356	0.596321
b1500	10.5126	6.53674	9.75386	8.5949	10.6468		0.213163	-0.472313	0.105089	-0.0774034	0.231464
b1501	30.6392	23.6942	13.6046	18.3205	21.1		0.564437	0.193592	-0.606847	-0.177483	0.0263012
b1503	25.8598	9.02909	5.73077	13.1036	24.5147		0.949956	-0.568102	-1.22395	-0.0307917	0.872892
b1504	33.9976	26.9854	14.5555	25.838	36.9989		0.366202	0.0329484	-0.857666	-0.0297362	0.488252
b1505	22.58	17.0741	9.26452	10.4947	19.2924		0.604178	0.200942	-0.681079	-0.501206	0.377165
b1506	25.4963	12.9423	12.1841	17.9383	19.3773		0.589329	-0.388864	-0.475959	0.0820847	0.193409
b1509	226.261	236.49	213.152	212.048	247.312		-0.00248663	0.0613046	-0.088592	-0.0960837	0.125858
b1513	74.9848	40.147	7.22485	103.436	45.7506		0.905121	0.00381477	-2.47044	1.36919	0.192313
b1516	248.665	197.982	102.925	102.522	104.83		0.825173	0.496339	-0.447437	-0.453097	-0.420979
b1518	172.395	123.076	21.0474	31.838	34.2263		1.65792	1.17175	-1.37608	-0.778974	-0.674619
b1519	460.774	386.882	291.026	336.006	316.669		0.382347	0.130181	-0.280565	-0.0732257	-0.158737
b1520	67.6029	42.2632	69.5054	37.482	55.0929		0.35675	-0.320933	0.39679	-0.494137	0.0615311
b1522	58.2479	47.2684	42.2667	32.1498	59.7757		0.316812	0.0154815	-0.145873	-0.540585	0.354165
b1523	49.484	46.9636	69.6093	37.8645	61.6242		-0.0694635	-0.144883	0.422854	-0.45558	0.247071
b1525	121.35	127.303	142.92	122.967	136.142		-0.0980322	-0.0289399	0.138001	-0.0789352	0.0679059
b1527	43.7274	52.6916	37.5033	45.1027	45.8456		-0.0320875	0.236948	-0.253607	0.0125888	0.0361582
b1541	96.6963	62.2831	75.5417	59.2335	120.957		0.274979	-0.359641	-0.0812088	-0.432069	0.59794
b1547	26.7174	18.1464	14.4551	19.1655	34.3355		0.312329	-0.245767	-0.573872	-0.166939	0.67425
b1550	658.1	685.039	978.041	463.546	3049.47		-0.467211	-0.409331	0.104378	-0.972805	1.74497
b1553	19.3165	16.2636	19.8402	16.3129	30.2548		-0.0387831	-0.28697	-0.00019028	-0.282604	0.608547
b1554	73.0581	67.0037	65.9833	79.6077	78.4822		0.00891236	-0.115891	-0.138031	0.132776	0.112234
b1555	11.0412	5.084	4.69516	5.80683	14.2684		0.581932	-0.536929	-0.651719	-0.345142	0.951858
b1556	38.6204	24.5628	27.8257	31.0571	39.6164		0.280708	-0.37218	-0.192237	-0.0337323	0.317442
b1559	79.0907	34.9961	39.2942	44.0896	52.196		0.725629	-0.450685	-0.283563	-0.117441	0.12606
b1560	72.7609	68.5019	66.3204	55.0883	78.0808		0.104069	0.0170492	-0.0296421	-0.297349	0.205873
b1565	68.0448	47.873	57.752	70.9219	74.7066		0.109878	-0.397395	-0.126736	0.169624	0.244629
b1567	41.3238	27.2366	37.8298	11.0683	48.5893		0.47915	-0.122276	0.3517	-1.42139	0.712816
b1568	43.2409	15.3054	25.6012	22.5927	31.4385		0.730189	-0.768167	-0.0259961	-0.206351	0.270325
b1579	71.915	51.0025	52.58	70.4508	69.3903		0.205748	-0.289977	-0.246031	0.176071	0.154189
b1582	142.808	138.065	141.71	111.989	175.567		0.0225279	-0.0262013	0.0113926	-0.328192	0.320473
b1583	308.906	578.117	807.049	366.789	490.593		-0.640965	0.263229	0.744524	-0.393182	0.0263941
b1586	332.891	199.286	195.383	408.726	146.983		0.478454	-0.261755	-0.290291	0.774538	-0.700946
b1587	36.6259	28.2965	32.8346	38.8439	31.0831		0.13636	-0.235881	-0.0212878	0.221183	-0.100374
b1589	51.5035	43.6871	41.374	52.4821	56.4817		0.0786282	-0.158835	-0.237318	0.105783	0.211741
b1590	75.1533	64.169	66.6695	36.0871	77.2845		0.283756	0.0557961	0.110946	-0.774597	0.324099
b1591	313.623	486.23	300.462	361.523	360.477		-0.195338	0.437269	-0.257187	0.00971794	0.00553772
b1592	180.555	194.359	171.642	177.909	218.342		-0.0572204	0.0490651	-0.130256	-0.0785193	0.216931
b1593	83.3562	82.408	69.6244	70.7617	95.1807		0.0642286	0.0477235	-0.195468	-0.172092	0.255608
b1598	177.944	181.011	153.164	221.751	162.463		0.00109735	0.0257514	-0.215249	0.318615	-0.130215
b1599	73.1283	72.9021	69.5829	74.0573	95.8235		-0.0663991	-0.0708685	-0.138096	-0.0481869	0.323551
b1600	86.6614	57.0991	78.2645	67.5813	114.886		0.140195	-0.461726	-0.0068361	-0.21857	0.546937
b1604	274.467	441.745	479.579	312.112	277.577		-0.338681	0.3479	0.466455	-0.15325	-0.322425
b1605	102.181	55.1519	74.1793	76.3396	94.2354		0.377818	-0.511826	-0.08422	-0.042805	0.261033
b1624	334.728	359.629	322.47	245.116	337.855		0.0772828	0.180803	0.0234585	-0.372242	0.0906977
b1625	323.582	32.2652	83.8702	16.3133	62.507		2.39121	-0.934874	0.443306	-1.9188	0.0191651
b1626	192.849	129.013	127.772	26.3036	132.611		0.917653	0.337698	0.323753	-1.95649	0.377382
b1627	66.5547	117.145	108.915	37.2519	82.1121		-0.19842	0.617263	0.51217	-1.03565	0.104634
b1628	120.319	193.179	232.326	95.2436	182.44		-0.379149	0.303924	0.570137	-0.71632	0.221408
b1629	90.3711	161.747	221.236	94.4652	191.666		-0.656008	0.183797	0.635645	-0.592087	0.428653
b1631	63.3655	111.833	166.328	93.8767	160.069		-0.823166	-0.00358993	0.569095	-0.256097	0.513758
b1643	30.4641	18.072	31.0445	24.1007	43.7765		0.108223	-0.645131	0.135451	-0.229812	0.631269
b1644	46.0637	43.4137	46.5151	53.3184	54.0394		-0.0739947	-0.159475	-0.0599259	0.137008	0.156387
b1645	30.677	13.5402	17.1762	18.7093	28.249		0.569803	-0.610105	-0.266944	-0.143599	0.450845
b1647	476.22	413.464	312.988	328.548	303.412		0.399052	0.195186	-0.206469	-0.136472	-0.251298
b1657	189.181	188.968	202.104	231.015	203.462		-0.0973834	-0.0990086	-0.00205271	0.190836	0.00760879
b1664	261.786	255.682	238.171	183.705	244.028		0.156553	0.122516	0.020163	-0.354444	0.0552119
b1667	680.771	1146.54	1190.84	1131.25	681.836		-0.458743	0.293302	0.347995	0.273933	-0.456488
b1668	131.233	92.6942	87.2387	68.1935	60.9468		0.628321	0.126741	0.0392301	-0.316104	-0.478188
b1669	92.5848	71.6569	68.0747	80.9501	81.8833		0.236855	-0.132815	-0.206802	0.0431125	0.0596489
b1671	57.6735	45.5719	50.1633	39.2911	63.7394		0.190094	-0.14967	-0.0111824	-0.363612	0.334371
b1672	107.873	70.7318	55.013	69.0561	69.8433		0.570205	-0.0386978	-0.401284	-0.073288	-0.0569351
b1673	15.9916	5.70163	11.3711	8.84231	10.2797		0.694429	-0.793439	0.202487	-0.16039	0.056913
b1674	89.7665	100.864	66.8694	104.688	55.0138		0.148241	0.316403	-0.27659	0.370088	-0.558143
b1675	111.372	31.7126	57.7606	105.24	205.118		0.392025	-1.42023	-0.555204	0.310321	1.27309
b1680	181.416	313.337	362.293	294.02	45.8716		-0.0998505	0.688563	0.898005	0.596762	-2.08348
b1685	769.888	683.099	1002.31	288.828	746.355		0.250234	0.0776801	0.630842	-1.1642	0.205447
b1686	185.772	177.622	238.089	202.887	285.288		-0.207855	-0.272578	0.150113	-0.0807115	0.411031
b1688	121.752	86.2596	111.104	73.2142	95.3091		0.343247	-0.153942	0.211212	-0.390503	-0.010013
b1689	64.9815	52.4228	33.065	49.2383	54.1148		0.389763	0.0799279	-0.584962	-0.0104856	0.125757
b1690	28.6826	22.5915	16.6388	20.4912	25.9667		0.351741	0.00734518	-0.433883	-0.13343	0.208228
b1691	19.8933	15.0981	13.4186	10.1778	16.72		0.436706	0.0387901	-0.131343	-0.530151	0.185998
b1695	15.7317	15.2779	18.2874	13.2914	23.8027		-0.105843	-0.148072	0.111332	-0.349025	0.491607
b1696	31.3112	27.603	19.631	16.3768	29.0102		0.380109	0.198255	-0.293437	-0.554917	0.26999
b1706	263.236	356.166	344.033	170.404	362.77		-0.131537	0.304656	0.254653	-0.758934	0.331162
b1707	41.6919	27.6394	46.4873	11.0273	54.73		0.392419	-0.200622	0.549488	-1.52627	0.784984
b1720	31.5221	8.49874	9.88288	14.1021	24.9901		1.01197	-0.87907	-0.661387	-0.148481	0.676966
b1721	15.3418	6.93002	8.93115	14.0998	32.8474		0.190114	-0.956423	-0.590436	0.0683205	1.28842
b1722	88.1369	83.0413	130.895	55.1781	124.162		-0.060686	-0.146603	0.509906	-0.736336	0.43372
b1724	1463.81	555.626	596.639	498.259	352.015		1.26062	-0.136918	-0.034174	-0.294136	-0.795395
b1725	323.28	183.705	136.653	336.648	112.557		0.704266	-0.111127	-0.538001	0.762723	-0.817862
b1726	411.984	258.773	282.179	201.25	383.037		0.471117	-0.199785	-0.0748611	-0.562483	0.366012
b1728	118.902	98.0982	93.8395	112.521	122.897		0.130176	-0.147298	-0.211329	0.0505977	0.177853
b1729	360.278	539.31	1243.9	187.407	665.967		-0.462619	0.119385	1.32507	-1.40556	0.423721
b1730	27.5079	13.4045	19.3209	5.84166	35.8829		0.679752	-0.357377	0.170068	-1.55564	1.0632
b1731	226.72	170.167	164.95	172.74	260.51		0.212945	-0.201015	-0.245938	-0.179364	0.413372
b1741	116.146	193.425	242.626	124.731	153.324		-0.460431	0.275404	0.602364	-0.35755	-0.0597868
b1745	138.908	122.767	130.079	155.597	137.294		0.025225	-0.152982	-0.0695166	0.18891	0.0083639
b1746	186.881	183.966	144.942	189.759	189.599		0.069289	0.0466083	-0.297355	0.0913374	0.0901205
b1747	156.432	155.188	129.861	149.465	131.64		0.11895	0.107432	-0.149617	0.0532224	-0.129987
b1754	59.4898	47.0387	61.775	50.0892	81.1294		0.0169947	-0.321799	0.0713755	-0.231148	0.464577
b1755	49.4679	45.7146	41.2117	37.6938	54.5091		0.125887	0.0120498	-0.137551	-0.266278	0.265892
b1756	50.2819	23.1942	36.4531	31.183	46.6658		0.475445	-0.64083	0.0114475	-0.213834	0.367772
b1757	125.422	89.9581	91.9702	87.0054	90.7898		0.384164	-0.0953015	-0.0633882	-0.14345	-0.0820244
b1758	82.4324	60.6938	76.7022	55.6557	89.4726		0.198811	-0.242852	0.0948672	-0.367871	0.317045
b1759	120.232	95.9321	128.607	108.249	156.051		0.000771536	-0.324964	0.0979198	-0.150696	0.376968
b1760	56.1311	27.2498	31.1612	36.2456	45.4967		0.565127	-0.477427	-0.283922	-0.065867	0.262089
b1762	34.2239	40.8522	37.5398	20.205	45.0788		-0.0051959	0.250214	0.128221	-0.765488	0.392249
b1770	55.135	68.4945	54.9517	188.098	94.3284		-0.570677	-0.257657	-0.575481	1.19977	0.204047
b1771	62.6068	49.9828	35.9811	62.5908	51.7721		0.279696	-0.0451914	-0.519384	0.279327	0.00555167
b1772	36.8733	19.1041	29.5417	24.4096	29.6089		0.436038	-0.512656	0.116215	-0.15909	0.119493
b1773	75.7338	64.5696	62.7953	65.4392	74.7667		0.145937	-0.0841449	-0.124343	-0.0648449	0.127396
b1775	23.5079	15.6114	20.4466	16.3938	21.1255		0.293197	-0.297349	0.0919125	-0.226798	0.139037
b1776	44.458	49.0449	41.759	49.1282	54.253		-0.0965345	0.0451256	-0.18689	0.0475739	0.190725
b1777	578.03	946.798	690.164	1271.78	920.553		-0.555339	0.156573	-0.299544	0.582294	0.116017
b1781	117.526	169.99	130.021	101.788	114.424		-0.0864464	0.446024	0.0593183	-0.293859	-0.125037
b1788	36.5353	18.533	18.1201	17.223	32.1109		0.652415	-0.326779	-0.359285	-0.432539	0.466188
b1806	198.463	143.627	164.212	235.88	169.208		0.144149	-0.322395	-0.129162	0.393332	-0.0859237
b1808	80.9794	71.3786	86.2449	59.9956	96.0528		0.0555209	-0.126542	0.146405	-0.377177	0.301794
b1809	269.685	594.429	772.749	229.532	538.739		-0.684937	0.455292	0.833788	-0.917517	0.313374
b1810	2176.74	1785.35	1543.67	1793.69	1216.16		0.380168	0.0942061	-0.115636	0.10093	-0.459668
b1811	1050	1105.95	986.266	1097.74	1038.81		-0.00664915	0.0682477	-0.0969898	0.0574979	-0.0221067
b1815	86.0027	85.1162	64.7978	75.3303	75.8472		0.159165	0.144216	-0.249273	-0.0319871	-0.0221214
b1820	103.142	157.744	131.75	136.872	153.499		-0.389583	0.22337	-0.0364124	0.018612	0.184014
b1821	47.8936	36.3549	28.6615	43.5851	60.9638		0.185256	-0.212427	-0.555463	0.0492581	0.533376
b1824	5898.25	4164.87	5470.35	4176.18	6752.05		0.182747	-0.319269	0.0740929	-0.315356	0.377785
b1825	279.426	469.74	357.984	318.343	458.996		-0.402191	0.347205	-0.0447624	-0.214075	0.313824
b1826	183.473	304.023	291.824	156.37	458.491		-0.497773	0.23084	0.171758	-0.728377	0.823553
b1827	276.44	307.249	285.892	247.521	229.268		0.0456802	0.198122	0.0941841	-0.113735	-0.224251
b1828	68.4696	111.893	96.7421	110.174	112.218		-0.521256	0.187328	-0.022576	0.164992	0.191512
b1832	1088.84	816.59	1387.67	346.784	1580.04		0.23575	-0.179358	0.585622	-1.41493	0.772919
b1833	69.9485	42.9231	50.0455	27.0626	55.4394		0.578593	-0.125946	0.0955404	-0.7914	0.243212
b1836	4119.96	899.14	623.405	564.434	778.586		2.03837	-0.157641	-0.686017	-0.829382	-0.365331
b1837	428.274	187.922	182.535	295.641	195.171		0.817449	-0.370951	-0.412912	0.282761	-0.316347
b1839	249.879	268.158	521.189	207.083	485.926		-0.370183	-0.26833	0.690394	-0.641204	0.589324
b1840	107.931	157.02	477.98	89.7387	400.808		-0.862835	-0.321996	1.28401	-1.12914	1.02997
b1841	314.044	371.075	562.256	398.35	498.308		-0.418029	-0.177285	0.422231	-0.0749592	0.248042
b1843	189.679	214.356	179.849	228.419	180.073		-0.0585639	0.117885	-0.135338	0.209559	-0.133542
b1844	145.57	192.511	175.772	157.322	167.515		-0.197961	0.205267	0.0740313	-0.0859536	0.0046163
b1903	75.8355	52.4435	43.0513	51.8748	69.3492		0.405152	-0.126957	-0.411665	-0.142688	0.276158
b1904	68.1703	61.0363	63.3026	79.7096	54.9987		0.070098	-0.0893778	-0.0367806	0.295708	-0.239648
b1933	26.9155	17.3376	14.8208	19.0431	27.5383		0.392303	-0.24223	-0.468511	-0.106866	0.425305
b1936	84.0161	50.2767	60.4512	96.1953	73.3659		0.243185	-0.497591	-0.23171	0.438486	0.0476291
b1953	1341.39	202.764	125.859	490.394	181.682		2.09513	-0.630723	-1.31872	0.643417	-0.789109
b1955	348.79	173.844	173.316	229.314	157.337		0.753411	-0.251155	-0.255543	0.148377	-0.39509
b1956	44.8941	32.6947	44.4482	37.9511	42.6362		0.15774	-0.299729	0.143339	-0.0846439	0.0832932
b1957	1610.28	448.42	303.56	416.757	212.678		1.82445	-0.0199392	-0.582808	-0.125583	-1.09612
b1963	150.2	72.5991	264.154	135.59	290.698		-0.114127	-1.16299	0.700367	-0.261761	0.838509
b1964	134.834	75.3532	45.028	62.6485	52.9094		0.975431	0.135987	-0.606859	-0.130402	-0.374157
b1965	129.891	51.3317	53.1812	71.4859	83.89		0.823999	-0.515381	-0.464314	-0.037572	0.193268
b1966	114.755	88.4	73.6513	86.839	113.744		0.286224	-0.0902145	-0.35355	-0.115918	0.273458
b1970	71.5338	69.4734	55.8573	67.617	91.941		0.0236399	-0.0185245	-0.333239	-0.0575992	0.385723
b1971	135.064	112.666	97.2493	99.3779	108.224		0.299549	0.0379577	-0.174335	-0.143098	-0.0200741
b1972	58.4509	43.5644	37.6189	31.2804	35.414		0.536943	0.112867	-0.0988246	-0.365023	-0.185962
b1973	59.1999	5362.1	5284.68	13.1354	37.4084		-2.02935	4.47171	4.45072	-4.20149	-2.69159
b1976	427.559	1034.27	201.053	583.362	145.439		0.184314	1.45873	-0.904233	0.632582	-1.3714
b1978	140.664	152.434	133.604	98.5308	185.764		0.0141494	0.130081	-0.0601405	-0.499457	0.415367
b1979	25.1274	13.6279	12.5	23.4742	18.3156		0.488881	-0.393817	-0.518452	0.390696	0.0326926
b1980	55.1537	33.0065	27.1818	39.7714	50.0695		0.474555	-0.266152	-0.546261	0.0028289	0.33503
b1983	85.0492	166.7	424.829	48.8275	421.281		-0.959841	0.0110432	1.36067	-1.76045	1.34857
b1995	65.8623	131.489	51.8084	75.0159	47.1573		-0.0713844	0.926033	-0.417651	0.116359	-0.553356
b1998	121.12	66.5821	70.1832	92.1654	83.6023		0.515887	-0.347344	-0.271353	0.121747	-0.018936
b2001	69.2989	85.7176	50.6803	62.4997	91.0029		-0.0198897	0.286869	-0.471297	-0.168873	0.37319
b2016	185.989	166.099	160.191	181.259	136.84		0.171698	0.0085241	-0.0437262	0.134533	-0.271029
b2060	54.8542	13.6721	25.869	19.3326	64.0901		0.873762	-1.1306	-0.210615	-0.630804	1.09826
b2070	133.273	120.986	116.467	131.218	133.267		0.0712983	-0.0682461	-0.123165	0.0488794	0.0712334
b2071	80.7263	48.8197	69.5481	77.6636	83.5784		0.189262	-0.536313	-0.0257653	0.133462	0.239354
b2072	68.5502	58.8321	54.6277	63.6524	76.0337		0.101111	-0.119447	-0.226418	-0.00583529	0.250589
b2073	153.54	151.05	125.599	175.451	160.775		0.0108992	-0.0126892	-0.27889	0.203353	0.0773277
b2074	61.109	22.5893	50.6586	35.5454	41.3196		0.610521	-0.825225	0.339943	-0.171201	0.0459621
b2080	2407.85	1291.49	865.636	1352.97	814.042		0.954162	0.0554526	-0.521751	0.122546	-0.610409
b2083	46.021	36.8731	28.8396	43.1652	32.3982		0.318553	-0.00117019	-0.355688	0.22613	-0.187825
b2084	82.1947	81.8005	62.2962	84.429	90.0328		0.0473477	0.040412	-0.352554	0.0860409	0.178753
b2085	44.8885	29.238	28.5563	43.1852	38.2036		0.311897	-0.306604	-0.34064	0.256088	0.0792596
b2086	264.418	121.911	123.602	110.039	107.815		0.954636	-0.162356	-0.142483	-0.31017	-0.339627
b2097	1432.32	1892.49	1505.68	1031.1	809.792		0.164581	0.566513	0.236643	-0.309588	-0.658149
b2099	75.5982	78.6809	91.9223	88.1089	90.2701		-0.163311	-0.10565	0.118752	0.0576245	0.092585
b2100	130.421	98.7999	103.282	89.6677	157.633		0.200861	-0.199734	-0.135726	-0.339655	0.474254
b2107	171.358	118.051	157.073	85.2945	201.797		0.286756	-0.250847	0.161178	-0.719733	0.522647
b2145	106.028	92.6431	103.663	82.941	121.047		0.07808	-0.11661	0.0455358	-0.276208	0.269202
b2146	112.859	98.7912	83.411	101.813	100.007		0.19026	-0.00180721	-0.245952	0.0416601	0.0158393
b2174	22.2551	17.4317	54.2622	6.84228	66.8445		-0.163695	-0.516118	1.12212	-1.86528	1.42298
b2225	122.399	99.2036	110.376	118.162	128.299		0.08704	-0.216087	-0.0621252	0.0362144	0.154958
b2226	55.9294	28.7788	46.8246	37.9133	72.0785		0.281976	-0.676624	0.0256361	-0.278927	0.647938
b2227	86.5728	54.6055	93.3807	102.077	99.6563		0.0229875	-0.64188	0.132198	0.26066	0.226035
b2229	52.4453	68.224	52.2213	61.2695	91.0105		-0.278573	0.100893	-0.284748	-0.0542176	0.516646
b2245	115.166	93.7141	117.193	103.713	111.853		0.0930869	-0.20429	0.118258	-0.0580313	0.050976
b2247	50.7814	64.1955	22.0487	40.1942	37.3893		0.328884	0.667056	-0.874722	-0.00842841	-0.11279
b2248	64.2691	58.3642	61.8767	76.5925	63.8601		-0.0100194	-0.149061	-0.0647484	0.243058	-0.0192298
b2249	141.481	155.754	163.241	149.378	171.435		-0.140094	-0.00143286	0.0663014	-0.0617344	0.13696
b2250	90.8239	56.0757	118.939	72.44	151.493		-0.0210407	-0.716737	0.368037	-0.347326	0.717067
b2253	170.531	165.332	150.492	184.858	160.269		0.0396341	-0.00503395	-0.140713	0.156018	-0.0499045
b2254	99.2414	109.821	106.43	103.445	152.708		-0.185728	-0.0395885	-0.0848376	-0.125879	0.436033
b2255	265.694	165.993	189.77	149.592	208.488		0.468538	-0.210105	-0.0169755	-0.360194	0.118737
b2256	85.9134	72.3565	79.8997	96.0315	90.6803		0.0227846	-0.224976	-0.0819085	0.183409	0.100691
b2257	260.354	254.409	224.354	214.491	207.861		0.170487	0.137162	-0.0442106	-0.10907	-0.154368
b2258	55.2721	23.1009	42.2982	24.8734	71.6391		0.484462	-0.77414	0.0985067	-0.667486	0.858658
b2274	85.1302	86.6566	74.9768	86.3834	107.95		-0.041223	-0.0155844	-0.22445	-0.02014	0.301397
b2275	38.7926	20.2628	21.6126	22.3204	34.7813		0.547149	-0.389799	-0.29676	-0.25027	0.389679
b2290	76.674	79.4577	138.283	30.6487	102.681		-0.000142476	0.0513071	0.850672	-1.32305	0.421217
b2291	195.613	174.306	174.801	196.318	160.098		0.122505	-0.0438749	-0.0397837	0.127695	-0.166542
b2294	694.398	698.714	1130.65	654.501	838.388		-0.179749	-0.17081	0.523569	-0.265116	0.0921063
b2295	277.703	217.749	205.16	199.155	189.962		0.363031	0.0121539	-0.0737627	-0.11662	-0.184801
b2299	588.71	611.766	609.98	635.516	676.344		-0.0834398	-0.028017	-0.032235	0.0269315	0.11676
b2304	139.487	157.763	138.501	158.793	129.637		-0.0497515	0.127877	-0.0599858	0.137265	-0.155405
b2322	83.9826	49.2496	84.3916	63.6241	76.1033		0.261124	-0.508855	0.268133	-0.139394	0.118992
b2324	74.9915	70.3243	55.6951	77.5852	71.9958		0.106328	0.0136243	-0.322849	0.155382	0.0475137
b2325	82.0059	101.138	203.525	84.8432	214.129		-0.609537	-0.307011	0.70187	-0.560465	0.775144
b2326	68.2664	103.093	185.918	50.7455	185.777		-0.611309	-0.0166104	0.83411	-1.03921	0.833015
b2331	111.356	111.951	141.169	94.1961	140.218		-0.0881969	-0.0805087	0.254047	-0.329637	0.244295
b2332	221.171	224.923	235.68	178.176	271.073		-0.0195192	0.00474975	0.0721479	-0.331378	0.274
b2333	86.9982	89.1387	68.1145	100.045	102.9		-0.025164	0.00990239	-0.378188	0.176428	0.217022
b2334	57.3571	61.1276	59.4282	66.2922	53.1577		-0.0484402	0.0434116	0.00273538	0.160427	-0.158134
b2335	75.1831	81.8454	86.5173	80.8428	96.1304		-0.156874	-0.0343807	0.0457066	-0.0521628	0.197711
b2337	133.153	148.496	120.744	130.4	168.103		-0.064465	0.0928741	-0.205598	-0.0946061	0.271796
b2339	13.2698	7.136	5.90945	4.50427	15.9397		0.671263	-0.223696	-0.495788	-0.887519	0.935741
b2340	663.085	569.583	473.021	276.36	436.204		0.514683	0.295395	0.027393	-0.747962	-0.0895082
b2341	186.108	195.96	47.1562	204.159	68.3235		0.643667	0.718086	-1.33695	0.77722	-0.802019
b2342	142.954	228.024	148.607	330.156	152.924		-0.406889	0.266745	-0.350938	0.800708	-0.309625
b2343	842.152	422.287	289.995	327.829	712.011		0.827446	-0.168411	-0.710607	-0.533692	0.585264
b2345	40.72	27.1673	27.3774	35.2485	53.934		0.191867	-0.391999	-0.380885	-0.0163084	0.597325
b2350	94.3766	86.3919	155.525	31.7561	142.529		0.0767058	-0.0508274	0.797351	-1.49469	0.67146
b2351	172.828	256.215	558.157	46.9959	502.44		-0.384047	0.183971	1.30729	-2.26278	1.15557
b2352	34.6261	49.0408	185.911	84.5843	315.166		-1.4803	-0.97818	0.944378	-0.191773	1.70588
b2353	481.801	386.699	447.655	415.546	499.305		0.117044	-0.200182	0.0109942	-0.0963849	0.168528
b2354	88.7677	40.3722	55.4534	50.5969	88.1327		0.527355	-0.609318	-0.151404	-0.283631	0.516998
b2360	18.7392	11.4554	15.9375	9.81212	20.5901		0.348239	-0.361792	0.114605	-0.585183	0.484131
b2361	33.51	14.7518	19.1727	20.2728	24.5053		0.633157	-0.550544	-0.172382	-0.0918897	0.181659
b2362	32.9356	32.5318	26.7839	36.971	37.8375		-0.0101672	-0.0279644	-0.308449	0.156579	0.190002
b2363	9.27837	3.45665	9.2552	9.14902	18.9274		0.0839651	-1.34053	0.0803578	0.0637109	1.1125
b2372	45.7308	36.2165	41.8115	59.0989	52.5489		-0.0209348	-0.357454	-0.150201	0.34903	0.17956
b2373	40.7908	32.362	32.18	40.1125	43.8742		0.119017	-0.214926	-0.223062	0.0948252	0.224146
b2374	58.5008	51.2404	45.1797	49.3866	70.8272		0.106489	-0.0846855	-0.266292	-0.137848	0.382336
b2375	42.213	40.0308	42.1329	34.3257	58.2956		-0.0175969	-0.0941738	-0.020337	-0.315995	0.448103
b2376	47.9888	17.8933	20.3284	26.605	72.4965		0.583653	-0.839625	-0.655548	-0.267347	1.17887
b2377	162.336	173.696	132.555	464.75	138.694		-0.219117	-0.121535	-0.511509	1.29836	-0.446194
b2379	190.86	248.312	266.483	174.556	207.71		-0.17088	0.208759	0.310649	-0.299705	-0.0488239
b2380	89.2073	56.3581	60.9499	90.0291	83.904		0.257454	-0.405085	-0.292084	0.270683	0.169032
b2381	86.8252	76.3677	87.8666	77.9017	99.4811		0.0256201	-0.159531	0.0428212	-0.130839	0.221929
b2382	52.9669	41.6761	45.5351	47.7654	76.2679		0.0374246	-0.308446	-0.180687	-0.111701	0.56341
b2383	205.744	257.873	247.669	202.583	231.251		-0.147929	0.177881	0.119634	-0.170266	0.0206802
b2386	63.6315	38.5514	44.458	63.9676	69.1116		0.222694	-0.500264	-0.294604	0.230294	0.341881
b2389	73.6334	45.1688	55.0123	38.483	74.3921		0.409398	-0.295636	-0.0112081	-0.526741	0.424187
b2392	343.182	370.137	338.222	363.646	291.559		0.0127086	0.121794	-0.00829476	0.0962694	-0.222477
b2420	83.0267	48.0388	51.9071	47.6498	102.866		0.391801	-0.397574	-0.285842	-0.409304	0.70092
b2429	315.872	331.967	336.284	347.24	334.403		-0.0761761	-0.00447636	0.0141639	0.060417	0.0060716
b2430	224.383	226.515	191.867	222.772	271.665		-0.0106513	0.00299195	-0.236508	-0.0210467	0.265214
b2431	182.322	209.902	242.127	192.743	249.639		-0.229209	-0.0259822	0.180066	-0.14902	0.224145
b2432	262.428	299.753	357.642	212.236	421.905		-0.203438	-0.0115857	0.243156	-0.509691	0.481558
b2433	231.578	250.587	246.965	204.016	247.425		-0.0238598	0.0899536	0.0689486	-0.206676	0.0716333
b2434	216.82	211.8	266.182	166.783	243.832		-0.0105968	-0.044392	0.285318	-0.389122	0.158793
b2438	87.8435	77.8145	77.4227	84.8168	107.026		0.0245414	-0.150355	-0.157638	-0.0260441	0.309495
b2439	38.9568	56.3485	68.3286	51.6467	57.5556		-0.4626	0.0699023	0.348015	-0.0557987	0.100481
b2442	172.537	174.349	174.661	222.14	315.466		-0.253573	-0.238501	-0.235922	0.11099	0.617006
b2443	159.448	72.7101	88.9629	76.3616	104.267		0.729928	-0.402931	-0.111883	-0.332239	0.117124
b2444	49.4816	28.4513	26.3599	40.6755	45.0171		0.425219	-0.373178	-0.483328	0.142487	0.2888
b2445	34.3814	12.3401	23.8221	12.4196	28.7858		0.746576	-0.731698	0.217249	-0.722433	0.490306
b2446	94.6745	99.4411	93.2675	89.3741	103.655		-0.0193775	0.0514888	-0.040979	-0.102497	0.111364
b2447	72.0457	60.1638	54.7796	72.832	72.7206		0.125236	-0.134781	-0.270038	0.140896	0.138687
b2448	46.0495	26.7214	41.5664	54.2601	51.0549		0.109477	-0.675712	-0.0382902	0.346184	0.258341
b2449	421.083	235.929	215.27	294.531	296.717		0.564882	-0.27087	-0.403075	0.0491971	0.0598652
b2450	298.374	326.844	338.949	293.116	283.106		-0.0427994	0.088681	0.141147	-0.0684495	-0.118579
b2451	24.2746	14.7262	16.3336	14.7266	21.8672		0.432874	-0.288188	-0.138731	-0.288149	0.282195
b2459	105.863	96.6761	87.9245	109.666	115.699		0.0439466	-0.0870207	-0.223915	0.0948644	0.172125
b2460	48.7982	49.1228	48.0173	43.0443	65.048		-0.0439925	-0.0344276	-0.0672661	-0.224998	0.370684
b2462	21.0371	13.9751	9.91425	16.8089	15.4644		0.488627	-0.101451	-0.596734	0.164916	0.0446416
b2463	281.785	1214.66	310.174	1027.41	280.054		-0.820765	1.28712	-0.682282	1.04558	-0.829655
b2475	546.43	411.822	430.697	573.728	540.972		0.139106	-0.268909	-0.204257	0.209437	0.124624
b2490	190.171	198.266	176.711	192.703	236.859		-0.0580095	0.00213051	-0.163915	-0.0389278	0.258722
b2494	150.232	157.004	182.774	111.443	139.154		0.0389836	0.102593	0.321852	-0.391903	-0.0715262
b2495	142.61	209.137	279.886	135.537	334.833		-0.536623	0.0157501	0.436141	-0.610012	0.694743
b2496	128.181	148.654	231.152	104.108	296.809		-0.395137	-0.181361	0.455522	-0.695239	0.816215
b2503	32.0983	14.4364	23.6147	24.777	36.6183		0.355805	-0.796981	-0.0870067	-0.0176904	0.545873
b2504	294.597	313.768	348.407	93.2984	330.053		0.232375	0.323331	0.474406	-1.42644	0.39633
b2505	23.1907	4.6174	14.8336	1.85606	40.9958		1.15887	-1.16952	0.514197	-2.48436	1.9808
b2506	66.512	65.9205	97.1153	38.1867	85.4689		-0.0188874	-0.0317749	0.527197	-0.819432	0.342898
b2510	142.95	121.393	114.412	83.4162	106.606		0.351486	0.115661	0.0302139	-0.425625	-0.0717358
b2511	305.447	278.012	291.211	217.159	286.748		0.157588	0.0218133	0.088731	-0.334582	0.0664496
b2512	1245.45	395.598	465.711	371.459	525.064		1.21304	-0.441517	-0.206117	-0.532349	-0.033059
b2513	324.169	467.38	542.679	220.507	312.675		-0.13264	0.39521	0.610713	-0.688561	-0.184722
b2520	198.823	237.565	230.743	254.81	257.131		-0.240119	0.0167184	-0.025317	0.117818	0.1309
b2529	1144.39	1264.81	1252.89	766.138	899.174		0.130357	0.274699	0.261038	-0.448545	-0.217549
b2531	637.502	1032.1	875.887	461.96	444.848		-0.0339233	0.661158	0.424392	-0.498585	-0.553041
b2532	418.025	563.428	484.885	368.364	413.467		-0.0892842	0.341358	0.124769	-0.271741	-0.105101
b2534	95.436	75.4169	63.5576	80.2426	100.044		0.22165	-0.117996	-0.364819	-0.0285151	0.289679
b2595	383.933	717.951	965.642	135.697	564.576		-0.257902	0.645128	1.07273	-1.75837	0.298411
b2596	36.548	16.4408	81.5744	16.8918	120.061		-0.121649	-1.27416	1.03667	-1.23512	1.59425
b2603	63.5705	38.9069	69.718	40.3702	82.8119		0.169749	-0.538583	0.302922	-0.485318	0.551229
b2611	177.337	176.508	176.598	84.9883	155.114		0.253421	0.246661	0.247397	-0.807736	0.0602567
b2618	140.382	160.551	285.744	119.706	382.74		-0.487237	-0.293563	0.538129	-0.717099	0.95977
b2619	118.317	130.935	231.069	90.4608	291.316		-0.404899	-0.258706	0.560767	-0.792192	0.895029
b2636	62.7423	60.632	61.4519	79.3134	73.468		-0.0972928	-0.146652	-0.127274	0.240833	0.130385
b2638	232.886	88.0923	68.9645	146.74	81.5413		1.06772	-0.334813	-0.687975	0.401362	-0.446298
b2639	204.296	193.782	192.283	175.977	195.575		0.0883738	0.0121474	0.0009441	-0.1269	0.0254348
b2648	26.416	23.1907	20.7384	28.386	31.7804		0.0332961	-0.15457	-0.315811	0.137064	0.300021
b2649	40.9531	31.4439	16.4158	32.9042	33.5126		0.46101	0.0798175	-0.857878	0.145309	0.171741
b2651	50.4161	32.076	35.3092	35.2577	53.5295		0.319145	-0.333245	-0.194695	-0.196801	0.405595
b2653	27.9639	19.5517	12.7621	19.3538	30.1391		0.41417	-0.102102	-0.71753	-0.116779	0.522241
b2654	38.7806	18.1927	23.1342	24.5357	56.4686		0.391124	-0.700851	-0.354183	-0.269328	0.933238
b2655	20.636	8.39125	8.36943	12.6793	18.9905		0.684548	-0.613657	-0.617414	-0.01814	0.564663
b2656	7.32443	2.77458	2.62625	5.83766	14.0525		0.453489	-0.946958	-1.02622	0.126163	1.39353
b2657	7.00428	2.39525	5.6604	5.58668	10.9425		0.307601	-1.24046	0.000268272	-0.0186445	0.951235
b2658	19.4116	10.7064	7.72599	16.3759	27.5623		0.385428	-0.473017	-0.943699	0.140083	0.891205
b2659	159.205	522.856	65.6986	1226.29	51.9499		-0.353645	1.36188	-1.6306	2.5917	-1.96934
b2666	333.671	155.397	303.489	388.74	374.584		0.170401	-0.932066	0.0336194	0.390781	0.337264
b2667	85.493	84.6148	84.4219	88.2843	97.1312		-0.0394788	-0.054375	-0.0576678	0.00687184	0.14465
b2670	51.8955	36.8897	43.4415	70.5917	56.2678		0.0376675	-0.454724	-0.218868	0.481557	0.154368
b2680	35.3188	61.2994	37.0688	24.7449	52.4637		-0.184557	0.61088	-0.114788	-0.697862	0.386326
b2681	37.1577	30.1938	47.3267	33.2616	50.5515		-0.0667747	-0.366184	0.282218	-0.226578	0.377318
b2682	65.5871	86.4576	120.56	48.9553	113.635		-0.329565	0.0690158	0.548702	-0.751512	0.463358
b2689	607.115	313.203	428.343	272.943	399.254		0.643222	-0.31165	0.140018	-0.510148	0.0385587
b2710	53.8246	40.9223	47.9533	58.4653	56.9882		0.0720603	-0.323318	-0.0945753	0.191375	0.154458
b2736	154.667	114.802	126.359	143.428	171.432		0.136404	-0.293613	-0.155233	0.0275657	0.284875
b2737	47.8164	35.5565	38.8872	51.0295	64.3231		0.040789	-0.386603	-0.257421	0.134615	0.46862
b2740	80.0639	58.8621	64.413	71.223	85.5189		0.166266	-0.277547	-0.147534	-0.00254265	0.261357
b2748	498.401	379.543	381.904	278.322	591.232		0.274255	-0.118789	-0.109842	-0.566297	0.520672
b2755	62.9385	63.1897	60.3592	53.7253	73.9792		0.00995735	0.015704	-0.0504118	-0.218384	0.243134
b2756	33.4614	30.2897	32.9141	33.762	44.8804		-0.0538055	-0.197476	-0.0775976	-0.040903	0.369782
b2757	76.6943	57.9795	71.6616	58.3924	80.8317		0.163806	-0.23977	0.0658874	-0.229532	0.239608
b2758	16.5145	13.3708	16.4165	14.8526	35.8272		-0.130214	-0.434862	-0.138801	-0.283232	0.987108
b2760	46.9091	30.6331	28.3232	37.031	47.376		0.333901	-0.280875	-0.393982	-0.00723316	0.34819
b2772	100.682	49.2948	65.5423	58.4032	92.1513		0.512604	-0.517694	-0.106703	-0.273082	0.384875
b2790	163.999	203.811	191.392	200.609	229.78		-0.262731	0.0508141	-0.0398873	0.0279685	0.223835
b2792	168.704	147.992	178.532	133.775	172.148		0.0825634	-0.106412	0.164252	-0.252122	0.111719
b2809	361.86	364.356	239.674	231.446	187.4		0.435702	0.445619	-0.158657	-0.209054	-0.513609
b2810	80.2659	61.9419	108.259	83.9714	89.7392		-0.0567636	-0.430635	0.374864	0.00834719	0.104187
b2817	221.676	227.739	207.8	210.868	227.356		0.017988	0.0569168	-0.0752689	-0.0541244	0.0544885
b2832	55.5714	18.518	25.1525	6.09531	35.6778		1.31139	-0.274026	0.167748	-1.87718	0.672072
b2833	385.282	194.029	171.859	615.249	341.174		0.330897	-0.658746	-0.833793	1.00615	0.15549
b2834	463.658	468.325	410.347	356.09	447.242		0.118918	0.133367	-0.0572982	-0.261901	0.0669131
b2845	36.4952	8.25072	20.5653	11.788	49.5453		0.832391	-1.31272	0.00489653	-0.797997	1.27343
b2853	16.1032	6.28009	8.34231	7.17239	27.5267		0.540131	-0.818359	-0.408697	-0.62669	1.31362
b2854	17.1463	3.5499	2.80328	4.94014	34.6754		1.1328	-1.13924	-1.47991	-0.662471	2.14882
b2856	11.4818	4.67245	8.04436	7.99932	15.6607		0.376799	-0.920298	-0.1365	-0.1446	0.824599
b2857	9.0645	1.8464	5.03988	5.35596	11.0095		0.724197	-1.57132	-0.122641	-0.0348857	1.00465
b2858	27.5525	7.48712	10.9537	8.72443	30.8985		0.940832	-0.938868	-0.389933	-0.718218	1.10619
b2859	21.7308	8.84954	13.0116	10.8025	29.9862		0.515966	-0.780101	-0.223977	-0.49241	0.980523
b2862	10.8404	5.17293	6.99791	4.23212	5.95445		0.784026	-0.283338	0.152604	-0.57294	-0.0803519
b2863	79.1171	110.813	92.4879	102.399	81.0942		-0.223818	0.262248	0.00145706	0.148322	-0.188209
b2865	267.361	285.402	318.661	314.967	334.696		-0.181583	-0.0873763	0.0716507	0.0548289	0.14248
b2868	44.6804	25.1186	18.9786	32.9096	45.2471		0.497821	-0.333065	-0.737448	0.0566874	0.516004
b2873	28.5072	11.4431	17.9522	17.042	28.0524		0.54989	-0.766959	-0.117276	-0.192342	0.526687
b2875	160.232	199.112	159.188	238.08	169.056		-0.190522	0.122896	-0.199953	0.380762	-0.113183
b2876	142.471	134.794	114.403	279.586	147.197		-0.12465	-0.204562	-0.441193	0.847974	-0.0775697
b2878	75.3707	58.9581	74.4694	91.7668	87.6644		-0.0260572	-0.380371	-0.0434133	0.257911	0.19193
b2879	41.5451	36.9757	43.8645	46.7518	35.5862		0.0285484	-0.139552	0.106924	0.198892	-0.194812
b2881	65.3791	59.0418	62.5752	50.8308	81.2943		0.0518266	-0.0952662	-0.0114119	-0.3113	0.366151
b2889	228.059	156.004	152.583	197.76	119.558		0.452998	-0.0948261	-0.126815	0.247342	-0.478698
b2896	172.727	205.463	220.756	203.632	228.244		-0.24878	0.00160539	0.105179	-0.0113089	0.153304
b2899	293.489	247.678	229.708	356.04	207.839		0.163491	-0.0813501	-0.190015	0.442224	-0.334349
b2931	84.1784	88.2164	65.4305	71.4028	89.1139		0.0902318	0.157829	-0.273255	-0.147238	0.172432
b2970	17.0172	4.2084	3.14468	4.79502	34.3932		1.05278	-0.962867	-1.38323	-0.774602	2.06791
b2971	24.3493	9.49684	21.4849	23.7091	47.4047		0.123242	-1.23512	-0.0573157	0.0848021	1.08439
b2972	75.7818	62.4287	99.3162	45.3591	123.023		-0.0138162	-0.293458	0.376361	-0.754276	0.685189
b2973	97.9784	68.8945	79.083	110.278	120.833		0.0688166	-0.439258	-0.24028	0.239426	0.371295
b2974	47.879	19.3752	49.873	41.2959	81.4631		0.138591	-1.16659	0.197457	-0.0748031	0.905345
b2981	171.015	175.744	149.459	144.5	179.298		0.0659675	0.10532	-0.128406	-0.177086	0.134204
b2989	782.423	852.652	501.957	499.82	397.048		0.42831	0.552319	-0.212075	-0.21823	-0.550325
b2997	111.728	92.1514	116.261	102.682	147.396		-0.0114726	-0.289385	0.0459039	-0.13328	0.388234
b2998	25.3105	10.7091	11.9875	14.8042	25.5821		0.615487	-0.625412	-0.462718	-0.158243	0.630886
b2999	189.489	77.3654	49.4077	92.6332	63.4408		1.16856	-0.123793	-0.770745	0.136048	-0.41007
b3000	675.059	420.985	436.246	488.481	329.617		0.56241	-0.118835	-0.0674616	0.095699	-0.471813
b3001	133.328	303.977	70.8111	355.309	62.4731		-0.119294	1.06969	-1.03223	1.2948	-1.21297
b3004	27.5123	22.5042	36.8062	12.8068	28.33		0.186185	-0.103698	0.606057	-0.916982	0.228439
b3007	88.2633	101.683	130.238	33.4299	20.2928		0.551213	0.755405	1.11248	-0.849462	-1.56963
b3015	47.1714	64.6237	85.4331	57.1091	85.4969		-0.48896	-0.0348094	0.367922	-0.213152	0.368999
b3020	73.2815	150.429	60.6577	66.7797	81.1114		-0.155444	0.882118	-0.428202	-0.289483	-0.00898829
b3021	134.84	140.863	86.6682	151.752	83.6654		0.218542	0.281586	-0.419132	0.389009	-0.470004
b3022	255.788	315.044	176.117	352.31	168.296		0.0759721	0.376577	-0.462442	0.537869	-0.527976
b3023	138.555	147.363	141.789	146.265	142.544		-0.0482554	0.0406602	-0.0149685	0.0298705	-0.00730681
b3027	48.6451	38.8551	30.9267	34.7001	54.9371		0.2579	-0.0662904	-0.395541	-0.229455	0.433386
b3042	486.567	383.541	605.4	179.67	431.61		0.327641	-0.0156163	0.642892	-1.10965	0.154731
b3050	41.4174	36.0514	31.4453	34.1566	58.7455		0.0742811	-0.125901	-0.323111	-0.203792	0.578522
b3051	56.5677	35.9608	44.5064	41.8089	83.9542		0.173213	-0.480341	-0.172753	-0.262956	0.742837
b3052	111.898	97.8734	146.429	106.602	166.597		-0.13981	-0.333006	0.248207	-0.20976	0.434368
b3100	636.531	797.493	695.017	604.994	620.935		-0.068592	0.256649	0.0582255	-0.141902	-0.104381
b3122_f	149.823	150.337	99.1395	115.307	183.607		0.135041	0.139982	-0.460687	-0.242738	0.428403
b3254	40.0447	20.9407	37.7479	37.3625	42.9287		0.204041	-0.73126	0.118826	0.104021	0.304372
b3472	227.796	367.94	687.555	276.594	704.367		-0.838815	-0.147087	0.754918	-0.558787	0.78977
b3694	227.125	299.668	247.388	270.823	232.518		-0.162177	0.237701	-0.0388884	0.0916863	-0.128322
b3776	87.3539	49.3234	58.1184	68.624	98.2849		0.318108	-0.506492	-0.269769	-0.0300513	0.488205
b3808	31.7214	14.2502	21.5302	15.6469	55.0279		0.387688	-0.766786	-0.171406	-0.631891	1.1824
b3814	27.7782	16.4874	22.4855	22.7597	49.6211		0.101604	-0.650986	-0.203354	-0.185868	0.938604
b3836	473.383	549.846	787.419	547.532	670.072		-0.332277	-0.116258	0.401846	-0.122342	0.169031
b3837	160.359	214.492	322.243	221.151	231.56		-0.484054	-0.0644354	0.52279	-0.0203274	0.0460269
b3838	225.278	322.368	516.628	202.873	398.01		-0.476878	0.0401241	0.720541	-0.628008	0.34422
b3913	525.191	382.936	264.561	229.811	251.848		0.739533	0.283794	-0.249709	-0.452862	-0.320756
b3914	789.232	546.935	293.061	306.645	289.434		0.953885	0.424805	-0.475364	-0.409995	-0.49333
b3975	17.2589	1.99565	6.02053	5.84185	27.2613		1.10702	-2.00539	-0.412355	-0.45582	1.76654
b4103	32.9514	30.9781	39.8552	26.2678	60.5263		-0.147103	-0.236194	0.127325	-0.474147	0.730119
b4140	140.908	165.824	140.329	319.768	175.809		-0.346097	-0.111198	-0.352038	0.836175	-0.0268419
b4250	51.4886	49.5556	82.8268	25.3987	68.1421		-0.00308693	-0.0582919	0.682758	-1.02259	0.401206
b4256	168.389	135.101	184.03	118.96	202.798		0.0845385	-0.233221	0.212682	-0.416783	0.352784
b4285	81.2876	66.2906	75.2524	82.6183	118.397		-0.0320845	-0.326316	-0.143382	-0.00865846	0.510441
b4286	70.191	75.5145	63.8914	82.4763	88.3829		-0.106996	-0.00152799	-0.24266	0.125698	0.225486
bacA_b3057	96.6169	102.741	102.394	93.0305	116.366		-0.0772397	0.0114248	0.00654399	-0.131812	0.191082
baeR_b2079	120.212	72.5594	172.235	44.2498	118.674		0.333993	-0.394354	0.85279	-1.10785	0.315416
baeS_b2078	121.766	106.297	117.947	112.483	124.242		0.0654692	-0.130541	0.0194965	-0.0489352	0.0945108
barA_b2786	95.1823	84.9116	94.2835	76.1215	148.807		-0.0287736	-0.193505	-0.0424616	-0.351163	0.615904
basR_b4113	126.533	92.1305	97.0908	140.445	102.063		0.199886	-0.257876	-0.182221	0.350378	-0.110167
basS_b4112	106.016	72.9334	87.5574	88.0064	113.388		0.197445	-0.342185	-0.0785356	-0.0711562	0.294431
bax_b3570_f	638.722	759.116	267.802	246.719	367.253		0.635124	0.884257	-0.618897	-0.737195	-0.163289
bcp_b2480	948.437	1427.33	2529.21	394.113	1972		-0.35877	0.230925	1.05629	-1.62571	0.697265
bcr_b2182	87.054	88.9343	117.852	49.7262	123.496		-0.0328801	-0.00205075	0.404114	-0.840785	0.471602
betA_b0311	142.368	226.282	180.858	165.636	207.395		-0.354975	0.313522	-0.00974289	-0.136584	0.187781
betB_b0312	48.1034	65.0694	92.8389	57.3531	105.961		-0.555497	-0.119657	0.393093	-0.301765	0.583825
betI_b0313	436.838	454.832	431.069	377.297	561.035		-0.0377301	0.0205053	-0.0569097	-0.249128	0.323262
betT_b0314	147.069	190.901	186.987	216.44	170.511		-0.298724	0.0776071	0.0477204	0.25875	-0.0853527
bfr_b3336	1370.05	292.481	451.138	570.664	2355.43		0.862431	-1.36538	-0.740157	-0.401084	1.64419
bglA_b2901	151.822	291.404	296.346	145.064	186.744		-0.427706	0.512934	0.537195	-0.493398	-0.129025
bglB_b3721	39.1947	16.9938	21.7511	23.2823	53.1165		0.473629	-0.732021	-0.375941	-0.277796	0.91213
bglF_b3722	52.3603	35.6325	48.0912	54.7891	75.9056		0.0153663	-0.539913	-0.107334	0.0807819	0.551099
bglG_b3723	52.8362	42.3297	46.0693	64.1833	53.6605		0.0429145	-0.276942	-0.154807	0.323586	0.0652483
bglJ_b4366	54.1898	66.4338	59.287	47.5941	77.7917		-0.151589	0.142307	-0.0218949	-0.338828	0.370006
bglX_b2132	51.5834	70.6472	101.92	48.5672	93.5312		-0.44156	0.0121655	0.540898	-0.528485	0.416981
bioA_b0774	651.584	800.395	702.441	650.647	667.536		-0.087601	0.20916	0.0208248	-0.0896772	-0.0527066
bioB_b0775	209.453	389.276	426.501	146.831	278.893		-0.364141	0.530026	0.661782	-0.876611	0.0489442
bioC_b0777	95.7627	144.854	179.295	104.663	156.749		-0.4682	0.128864	0.4366	-0.339984	0.242721
bioD_b0778	82.467	190.815	256.575	124.742	223.829		-0.977069	0.233217	0.660423	-0.38001	0.463439
bioF_b0776	116.33	215.347	136.671	119.394	135.786		-0.276309	0.612131	-0.0438246	-0.238801	-0.053197
bioH_b3412	133.716	108.593	178.742	124.714	200.731		-0.120802	-0.421043	0.297905	-0.22135	0.46529
birA_b3973	156.618	164.723	154.206	132.403	193.73		-0.0229768	0.0498152	-0.0453679	-0.265291	0.283821
bisC_b3551	59.8027	77.4751	64.7321	60.1434	74.3509		-0.162026	0.211496	-0.0477549	-0.15383	0.152114
bisZ_b1872	71.2956	64.4231	50.4632	75.905	73.1666		0.103412	-0.0428225	-0.395169	0.193794	0.140785
blc_b4149	218.189	199.108	202.195	444.798	181.853		-0.104582	-0.236609	-0.214413	0.92299	-0.367387
bolA_b0435	2696.16	883.935	761.437	3625.31	1804.35		0.717046	-0.891848	-1.10706	1.14424	0.13762
brnQ_b0401	84.9993	73.6976	114.544	62.3197	115.582		-0.0440354	-0.249869	0.386344	-0.491798	0.399358
btuB_b3966	133.726	260.592	308.157	192.491	266.432		-0.737379	0.225133	0.467006	-0.211868	0.257108
btuD_b1709	239.733	200.777	218.268	161.467	176.9		0.279969	0.0241347	0.144641	-0.29022	-0.158525
btuE_b1710	714.28	521.383	568.62	339.57	416.524		0.526808	0.0726622	0.197783	-0.545972	-0.251282
btuR_b1270	110.592	111.944	112.982	117.984	134.282		-0.0843478	-0.0668177	-0.0535019	0.00899636	0.195671
cadA_b4131	36.8743	74.5853	119.41	35.697	77.6182		-0.747696	0.26858	0.94754	-0.794508	0.326084
cadB_b4132	38.1471	51.13	43.0966	49.5159	60.4611		-0.32787	0.0947267	-0.151869	0.0484486	0.336564
cadC_b4133	11.6412	4.66173	3.0776	2.1548	32.665		0.836955	-0.483348	-1.08241	-1.59666	2.32546
cafA_b3247	242.562	230.261	276.605	314.87	212.524		-0.060013	-0.135097	0.129461	0.31639	-0.250741
caiB_b0038	216.027	183.451	229.202	180.604	199.631		0.104533	-0.131284	0.189941	-0.153848	-0.00934256
caiC_b0037	121.31	139.375	133.106	134.932	143.857		-0.146724	0.053549	-0.0128472	0.00680976	0.0992127
caiD_b0036	84.381	80.2368	95.6607	77.4511	111.41		-0.077122	-0.149776	0.103886	-0.200755	0.323767
caiE_b0035	55.8212	31.4747	37.7946	39.6567	81.2644		0.268138	-0.558482	-0.294495	-0.22511	0.809949
caiF_b0034	80.114	97.365	151.112	104.546	182.576		-0.553845	-0.272496	0.361647	-0.169833	0.634526
caiT_b0040	116.913	108.814	129.841	111.802	116.282		0.00491149	-0.0986597	0.156222	-0.0595779	-0.00289608
carA_b0032	54.6109	455.671	1168.9	98.1258	649.78		-2.37974	0.680995	2.04008	-1.53429	1.19295
carB_b0033	96.5575	618.767	1394.91	769.892	1024.45		-2.58702	0.0929182	1.26562	0.408178	0.8203
cbl_b1987	312.255	331.499	450.38	348.533	336.023		-0.175821	-0.0895409	0.352597	-0.0172502	-0.0699855
cbpA_b1000	475.61	382.28	378.8	327.227	311.473		0.35873	0.0435809	0.0303875	-0.180757	-0.251942
cca_b3056	540.858	589.753	483.504	496.8	424.057		0.102087	0.226948	-0.0596346	-0.0204972	-0.248904
cchA_b2457	237.015	247.144	190.045	217.203	246.704		0.0652791	0.125653	-0.253358	-0.0606553	0.123082
cchB_b2456	93.5333	70.5943	81.1508	92.7158	120.547		0.0514849	-0.354444	-0.15339	0.03882	0.417529
ccmA_b2201	79.455	73.4799	78.8022	80.0947	108.884		-0.0682921	-0.18108	-0.0801942	-0.0567233	0.38629
ccmB_b2200	101.338	92.139	132.189	113.078	133.658		-0.16073	-0.298021	0.222697	-0.00258687	0.238641
ccmE_b2197	128.155	186.004	172.618	154.299	194.056		-0.366712	0.170732	0.0629813	-0.0988729	0.231871
ccmF_b2196	174.084	153.753	146.982	180.146	168.15		0.084793	-0.0943761	-0.159351	0.134176	0.0347582
ccmH_b2194	100.498	77.0242	77.2968	89.6978	124.68		0.123086	-0.260697	-0.255601	-0.0409366	0.434149
cdd_b2143	215.329	136.868	121.397	134.892	110.222		0.624287	-0.0294703	-0.202523	-0.0504507	-0.341843
cdh_b3918	102.662	99.6318	129.024	98.9257	163.307		-0.180542	-0.223767	0.149195	-0.234027	0.489142
cdsA_b0175	173.07	195.949	207.921	120.327	216.663		-0.0487008	0.130422	0.215979	-0.573096	0.275396
celA_b1738	308.499	338.182	186.369	226.452	256.646		0.261223	0.393757	-0.465881	-0.184837	-0.00426275
celB_b1737	33.3555	31.2775	21.2162	26.9195	33.7433		0.207631	0.114831	-0.445127	-0.101642	0.224307
celC_b1736	253.184	303.62	293.289	224.502	285.071		-0.0943789	0.167702	0.117758	-0.267837	0.0767562
celD_b1735	143.989	155.614	107.477	160.402	130.654		0.0588782	0.170891	-0.363052	0.214612	-0.0813291
celF_b1734	77.604	50.2803	67.5911	51.4252	64.7958		0.335864	-0.290273	0.136567	-0.257791	0.0756336
cfa_b1661	1585.58	577.446	787.116	295.263	457.133		1.33738	-0.119877	0.327013	-1.08756	-0.456949
chaA_b1216	53.8335	102.766	181.703	52.3311	144.27		-0.813831	0.118956	0.941176	-0.854666	0.608365
chaB_b1217	382.111	376.389	306.443	324.779	298.832		0.185866	0.164099	-0.132507	-0.0486672	-0.168791
chaC_b1218	328.607	212.222	183.723	174.893	217.353		0.595167	-0.0356222	-0.243664	-0.314724	-0.00115644
cheA_b1888	66.0087	58.1345	44.4313	48.7101	69.537		0.22353	0.0402688	-0.347549	-0.214905	0.298655
cheB_b1883	219.044	216.286	202.733	208.951	206.511		0.0565957	0.0383152	-0.0550441	-0.0114604	-0.0284064
cheR_b1884	44.6256	36.0538	34.0135	33.8405	39.9438		0.251701	-0.0560192	-0.140063	-0.14742	0.091801
cheW_b1887	86.9731	84.5776	73.1142	73.726	90.2838		0.0950418	0.0547482	-0.155376	-0.143354	0.14894
chpA_b2782	128.235	136.813	193.021	136.492	207.012		-0.292867	-0.199451	0.297101	-0.20284	0.398058
chpB_b4225	188.937	183.858	178.252	313.577	266.595		-0.220872	-0.260185	-0.304859	0.510043	0.275873
chpR_b2783	271.144	271.511	329.219	284.544	320.369		-0.118442	-0.11649	0.161547	-0.048849	0.122234
chpS_b4224	82.9296	84.184	86.2065	230.5	99.6225		-0.363392	-0.341733	-0.307483	1.11142	-0.0988076
cirA_b2155	207.532	2432.58	2751.48	2315.73	175.818		-2.10414	1.44694	1.62466	1.37592	-2.34339
citA_b0619	14.902	20.4167	13.4879	8.89086	23.5851		-0.0455324	0.408711	-0.189373	-0.790644	0.616837
citB_b0620	69.9509	80.569	75.948	85.0853	92.7426		-0.202402	0.00148055	-0.0837323	0.0801656	0.204488
citD_b0617	245.584	258.408	184.093	320.139	227.813		0.0136465	0.0870806	-0.402135	0.396128	-0.09472
citE_b0616	35.6452	22.9393	32.4353	37.1717	64.2758		-0.027807	-0.663693	-0.16395	0.0326898	0.822761
citF_b0615	63.2955	40.7141	45.9066	54.5464	66.5646		0.248389	-0.388186	-0.215013	0.0337696	0.321041
clpA_b0882	1817	1917.53	1538.28	1961.39	1749.82		0.0213167	0.0990074	-0.218924	0.131635	-0.0330352
clpB_b2592	423.803	250.663	218.586	352.608	288.886		0.506212	-0.251433	-0.448981	0.240883	-0.0466816
clpP_b0437	247.567	287.527	468.799	230.13	288.155		-0.250137	-0.0342586	0.671013	-0.355507	-0.031111
clpX_b0438	1172.78	859.874	1003.88	800.08	1048.19		0.277166	-0.170569	0.0528203	-0.27455	0.115134
cls_b1249	136.324	186.929	206.642	149.81	166.707		-0.296383	0.159068	0.303711	-0.160288	-0.00610774
cmk_b0910	1102.27	1230.83	1701.04	207.453	1506.61		0.23474	0.393894	0.860679	-2.17488	0.685568
cmr_b0842	85.8469	66.3808	74.496	61.43	85.3596		0.213328	-0.157672	0.0087246	-0.269495	0.205115
cmtA_b2933	44.8903	34.4352	33.5874	32.8785	49.5433		0.221595	-0.160924	-0.196888	-0.227664	0.363881
cmtB_b2934	47.111	36.6752	45.5772	73.5934	45.6111		-0.0375645	-0.398824	-0.0853162	0.605948	-0.0842435
coaA_b3974	135.079	168.396	165.372	63.0702	232.547		-0.0589824	0.259072	0.232929	-1.15776	0.724737
cobB_b1120	129.302	164.92	268.438	163.06	261.111		-0.550689	-0.199667	0.503156	-0.21603	0.46323
cobS_b1992	304.839	238.587	320.869	292.314	313.623		0.059828	-0.293704	0.133765	-0.000700599	0.100812
cobT_b1991	259.361	243.588	273.028	206.774	184.102		0.167559	0.0770403	0.241646	-0.159348	-0.326897
cobU_b1993	166.978	242.769	191.224	163.111	208.877		-0.204945	0.334981	-0.00933911	-0.238749	0.118051
codA_b0337	55.397	291.41	849.364	140.36	532.188		-2.1878	0.207374	1.75071	-0.846544	1.07626
codB_b0336	55.4499	196.423	714.766	50.6461	413.814		-1.65638	0.168324	2.03183	-1.78712	1.24334
cof_b0446	604.914	519.564	366.523	436.33	434.849		0.377956	0.158528	-0.34487	-0.0933542	-0.0982594
corA_b3816	162.284	67.0035	96.6721	35.3936	119.457		0.93251	-0.343702	0.185161	-1.26445	0.490481
cpdB_b4213	244.375	294.542	242.069	299.575	249.431		-0.115813	0.153564	-0.129491	0.178008	-0.0862685
cpsG_b2048	1450.34	1424.05	1239	1320.89	1174.04		0.138679	0.112288	-0.0885356	0.00379852	-0.16623
cpxA_b3911	171.09	183.659	193.185	120.491	230.714		-0.0406044	0.0616698	0.134623	-0.546434	0.390746
cpxR_b3912	358.352	399.769	381.686	256.996	253.541		0.145998	0.303788	0.237007	-0.333633	-0.35316
crcB_b0624	144.42	72.6108	97.6329	86.9702	150.55		0.44571	-0.546304	-0.119121	-0.285967	0.505682
creA_b4397	158.01	209.876	235.283	80.1781	180.716		-0.039775	0.369746	0.534606	-1.01851	0.153933
creB_b4398	114.442	151.797	116.016	83.2844	120.711		-0.00913519	0.398391	0.010572	-0.467634	0.0678053
creD_b4400	76.7255	54.6401	51.671	56.4857	65.8806		0.344354	-0.145392	-0.225997	-0.0974664	0.124502
crl_b0240	539.447	1185.95	1233.28	658.316	1562.3		-0.830171	0.306319	0.362776	-0.542872	0.703947
crp_b3357	813.661	2024.51	1683.31	1018.85	1382.18		-0.690552	0.624521	0.358249	-0.36611	0.0738934
crr_b2417	2843.06	2988.13	2978.86	2112.26	2668.16		0.0762285	0.148027	0.143544	-0.352429	-0.0153709
csgA_b1042	107.527	66.3755	60.6104	62.751	65.878		0.601371	-0.0946049	-0.22569	-0.175617	-0.105459
csgB_b1041	54.2463	39.4503	38.3348	52.7079	55.0135		0.196321	-0.263168	-0.304549	0.154815	0.216582
csgC_b1043	57.5843	39.7378	46.2448	58.949	50.8813		0.199259	-0.335904	-0.117125	0.233051	0.0207192
csgD_b1040	412.929	141.934	119.588	95.2909	155.231		1.37109	-0.169583	-0.41673	-0.744392	-0.040386
csgE_b1039	390.026	50.844	78.7373	20.139	58.0431		2.45435	-0.48507	0.145899	-1.82116	-0.294023
csgF_b1038	410.951	73.3758	125.304	25.115	83.8538		2.1049	-0.380693	0.391364	-1.92745	-0.188121
csgG_b1037	247.365	70.0749	92.5971	43.3113	92.587		1.43377	-0.3859	0.0161695	-1.08005	0.0160122
csiE_b2535	207.374	82.9601	20.8495	183.968	43.1469		1.41472	0.092971	-1.89943	1.24194	-0.85019
cspA_b3556	158.164	325.507	761.751	104.722	476.956		-0.861349	0.179919	1.40655	-1.45621	0.731086
cspB_b1557	21.1705	14.8151	19.3887	8.33496	35.0443		0.251902	-0.263085	0.125063	-1.09291	0.979026
cspC_b1823	6595.08	4532.5	5955.13	3862.11	7270.74		0.263926	-0.277157	0.116669	-0.508075	0.404638
cspD_b0880	8144.24	6988.33	1176.58	7389.8	1333.27		1.15261	0.931781	-1.63857	1.01237	-1.4582
cspE_b0623	7247.03	5348.76	3579.99	4184.13	3999.33		0.621143	0.182957	-0.396292	-0.17132	-0.236489
cspF_b1558	107.084	65.2275	50.2877	72.506	80.1696		0.557169	-0.158022	-0.533297	-0.00540213	0.139553
cspG_b0990	63.2891	76.8774	92.0673	80.1868	89.6201		-0.332921	-0.052319	0.20781	0.00848626	0.168944
cspH_b0989	114.651	129.557	111.711	123.264	130.747		-0.0865784	0.0897597	-0.124056	0.0179242	0.102951
cspI_b1552	23.9979	54.9396	6.04892	6.42826	31.6345		0.459008	1.65395	-1.52915	-1.4414	0.857598
csrA_b2696	2531.02	1149.58	1480.9	1480.77	1562.28		0.676259	-0.462353	-0.0969859	-0.0971126	-0.0198071
cstA_b0598	652.688	2468.7	295.444	2495.25	308.064		-0.325467	1.59382	-1.46898	1.60925	-1.40863
cutA_b4137	181.502	176.977	231.852	130.319	165.91		0.0581455	0.0217219	0.411364	-0.419793	-0.0714391
cutC_b1874	656.366	285.14	147.641	523.47	233.474		1.03457	-0.168256	-1.11783	0.70818	-0.456665
cutF_b0192	217.642	263.923	205.332	244.262	221.321		-0.0769635	0.201197	-0.160962	0.089509	-0.0527801
cvpA_b2313	345.056	480.701	819.264	47.0925	603.684		0.0680982	0.546407	1.3156	-2.80516	0.875061
cyaA_b3806	77.5273	93.5092	150.724	59.4507	147.694		-0.355272	-0.0848683	0.603861	-0.738283	0.574563
cyaY_b3807	549.309	610.649	622.988	531.654	656.545		-0.108892	0.0438339	0.0726949	-0.156022	0.148384
cybB_b1418	125.353	224.195	387.24	118.227	338.912		-0.763293	0.0754643	0.863938	-0.84773	0.671621
cybC_b4236	127.12	109.591	104.382	103.767	121.551		0.17117	-0.0428912	-0.113148	-0.121673	0.106541
cycA_b4208	303.929	713.183	251.419	729.938	306.919		-0.447012	0.783526	-0.720653	0.817027	-0.432888
cydA_b0733	140.819	303.159	311.253	180.844	118.716		-0.473011	0.633222	0.671235	-0.112107	-0.719339
cydB_b0734	382.468	596.709	594.937	571.979	345.497		-0.342609	0.29908	0.294789	0.238014	-0.489275
cydC_b0886	59.7976	101.522	122.522	141.527	117.619		-0.803479	-0.0398458	0.231403	0.439439	0.172483
cydD_b0887	72.9434	114.485	124.413	66.8736	93.1833		-0.32971	0.320599	0.440578	-0.455051	0.0235839
cynR_b0338	54.4695	83.6405	123.429	65.446	107.365		-0.608555	0.0101983	0.571606	-0.343698	0.370449
cynS_b0340	98.3571	59.153	79.8271	132.965	76.3703		0.19296	-0.540618	-0.10819	0.627906	-0.172057
cynT_b0339	167.322	169.499	163.54	177.337	199.452		-0.0645894	-0.0459398	-0.097573	0.0192771	0.188825
cynX_b0341	100.682	100.409	90.2248	90.2879	127.503		-0.00427943	-0.00819662	-0.162489	-0.161481	0.336446
cyoA_b0432	259.261	1599.24	2364.79	751.58	1504.4		-1.97728	0.647634	1.21196	-0.441754	0.559436
cyoB_b0431	183.296	1365.58	1868.4	1388.73	883.057		-2.28733	0.609932	1.06222	0.634184	-0.0190033
cyoC_b0430	167.092	1162.38	1430.74	1068.53	847.083		-2.18304	0.61533	0.915009	0.493875	0.158823
cyoD_b0429	268.821	1913.23	1893.24	1899.73	1578.98		-2.20456	0.626736	0.611583	0.61652	0.349718
cyoE_b0428	206.445	649.428	781.122	668.239	704.359		-1.40767	0.24574	0.512118	0.286934	0.362881
cysA_b2422	193.776	280.213	401.835	229.907	217.65		-0.399726	0.132408	0.652488	-0.153065	-0.232105
cysB_b1275	70.3415	117.42	201.304	40.5626	107.473		-0.414692	0.324539	1.10224	-1.20892	0.196835
cysC_b2750	242.338	229.987	733.957	222.554	566.047		-0.524849	-0.600317	1.07383	-0.647714	0.699053
cysD_b2752	527.15	576.82	2009.76	120.929	718.582		-0.0767063	0.0532014	1.85403	-2.20076	0.370233
cysE_b3607	423.615	512.078	526.012	460.837	525.059		-0.203436	0.0701738	0.108906	-0.0819333	0.10629
cysG_b3368	138.384	198.181	240.204	172.307	250.43		-0.497152	0.0209897	0.298431	-0.180848	0.358578
cysH_b2762	782.915	778.529	902.151	667.852	792.66		0.00301449	-0.00509042	0.207528	-0.226313	0.020861
cysI_b2763	501.211	368.49	782.958	348.244	506.472		0.0621062	-0.381686	0.705623	-0.463213	0.0771706
cysJ_b2764	547.717	394.852	780.457	279.688	505.057		0.209565	-0.262553	0.720454	-0.760047	0.0925809
cysK_b2414	1829.49	3886.33	5271.77	568.313	2744.35		-0.30243	0.784537	1.22442	-1.98911	0.282593
cysM_b2421	154.906	223.378	545.018	151.949	359.274		-0.705778	-0.177684	1.10913	-0.733584	0.507913
cysN_b2751	244.761	351.419	1091.51	271.335	425.433		-0.724992	-0.203173	1.43189	-0.57629	0.0725667
cysP_b2425	394.463	715.82	1061.31	112.293	477.905		-0.150361	0.709346	1.27752	-1.96298	0.126473
cysQ_b4214	770.255	718.476	604.155	702.361	653.81		0.16408	0.0636842	-0.186337	0.0309569	-0.0723844
cysS_b0526	261.298	361.242	302.796	280.237	365.01		-0.252622	0.214647	-0.0399721	-0.151671	0.229618
cysT_b1910	8248.85	7849.96	5729.37	8276.26	8873.22		0.0974547	0.025947	-0.428362	0.102241	0.202719
cysU_b2424	556.157	810.968	803.065	408.363	553.764		-0.124463	0.41969	0.405561	-0.570103	-0.130684
cysW_b2423	287.883	370.163	571.706	353.022	323.64		-0.36313	-0.000452253	0.62666	-0.0688549	-0.194223
cysZ_b2413	97.0775	138.562	172.106	80.0052	124.547		-0.28397	0.229353	0.542119	-0.563013	0.0755115
cytR_b3934	223.39	221.113	167.367	259.832	167.072		0.126482	0.111701	-0.290067	0.344497	-0.292613
dacA_b0632	307.544	428.617	1023.85	216.284	889.925		-0.647812	-0.168916	1.08733	-1.15568	0.885079
dacB_b3182	70.7551	55.7955	106.218	41.7437	112.918		-0.0313061	-0.373991	0.554816	-0.792582	0.643063
dacC_b0839	202.919	277.715	247.581	348.436	183.032		-0.274176	0.178525	0.0128208	0.505814	-0.422984
dacD_b2010	129.224	81.7792	80.8512	79.2111	97.4029		0.490108	-0.169961	-0.186425	-0.215992	0.0822702
dadA_b1189	175.436	394.195	124.462	464.621	133.667		-0.337107	0.830858	-0.832346	1.068	-0.729408
dadX_b1190	114.453	204.608	87.5403	151.778	98.3486		-0.12796	0.710147	-0.514696	0.279247	-0.346739
dam_b3387	280.202	415.512	615.351	289.244	448.595		-0.485626	0.0827966	0.649316	-0.439806	0.19332
damX_b3388	510.11	465.423	549.583	465.746	761.662		-0.0844681	-0.216734	0.0230609	-0.215733	0.493874
dapA_b2478	557.467	938.546	1269.99	374.992	884.665		-0.406724	0.344817	0.781135	-0.97875	0.259521
dapB_b0031	207.182	358.776	743.061	239.823	994.578		-1.0218	-0.22962	0.820777	-0.810733	1.24138
dapD_b0166	418.713	919.063	1775.25	345.529	1455.99		-0.947801	0.186402	1.13619	-1.22496	0.850166
dapE_b2472	225.983	136.919	143.398	229.816	171.176		0.35111	-0.371782	-0.305079	0.375375	-0.0496239
dapF_b3809	249.15	304.717	385.221	218.521	366.826		-0.257593	0.0328622	0.371079	-0.446836	0.300488
dbpA_b1343	247.894	259.039	210.425	256.117	276.705		-0.00654675	0.0568992	-0.242964	0.0405329	0.152079
dcm_b1961	74.6791	77.6266	100.981	47.0258	90.9425		-0.0216304	0.0342161	0.413677	-0.688882	0.26262
dcp_b1538	246.978	200.762	255.032	217.769	187.394		0.166498	-0.132398	0.212794	-0.0150855	-0.231809
dctA_b3528	116.015	340.554	70.6225	221.085	73.3521		-0.22127	1.3323	-0.937381	0.70902	-0.882671
dcuC_b0621	69.3151	47.3541	48.4439	57.1185	79.9515		0.227958	-0.321722	-0.288896	-0.0512534	0.433914
ddg_b2378	94.06	51.2625	63.9734	58.6542	90.284		0.434449	-0.441229	-0.12166	-0.246898	0.375338
ddlA_b0381	184.819	165.208	198.243	199.219	201.996		-0.0351566	-0.196986	0.0660002	0.0730855	0.093057
ddlB_b0092	599.645	612.076	521.484	778.201	709.335		-0.0893018	-0.0596997	-0.290787	0.286732	0.153057
deaD_b3162	380.044	416.749	452.503	325.679	510.125		-0.117348	0.0156639	0.134413	-0.340064	0.307336
dedA_b2317	185.377	202.39	272.938	107.635	188.184		0.0155693	0.142245	0.57368	-0.768746	0.037251
dedD_b2314	145.335	122.56	152.119	88.5591	162.406		0.146905	-0.0989894	0.212723	-0.567765	0.307127
def_b3287	1003.83	550.909	619.225	595.042	518.28		0.654154	-0.211475	-0.0428251	-0.100297	-0.299557
degQ_b3234	160.485	124.163	150.167	146.634	149.974		0.138804	-0.231399	0.0429331	0.00858493	0.0410777
degS_b3235	300.825	537.78	306.22	358.794	258.911		-0.1803	0.657792	-0.154656	0.0739315	-0.396768
deoA_b4382	416.821	267.957	240.981	218.083	192.495		0.695419	0.0579921	-0.09509	-0.239132	-0.419188
deoB_b4383	236.797	178.727	248.839	92.6147	91.693		0.611487	0.205594	0.683049	-0.74285	-0.75728
deoD_b4384	635.562	782.166	1048.92	379.574	460.024		0.0375467	0.336989	0.760347	-0.706105	-0.428777
deoR_b0840	116.132	123.622	130.333	110.006	140.314		-0.0902634	-9.34221e-05	0.0761735	-0.168447	0.18263
dfp_b3639	246.4	344.916	596.007	89.2242	451.868		-0.233795	0.251448	1.04053	-1.69929	0.641104
dgkA_b4042	236.456	254.864	328.237	174.22	236.162		-0.0277731	0.0803827	0.445393	-0.468435	-0.029568
dgoA_b3692	55.7717	57.2518	36.02	51.8688	60.1271		0.117826	0.155614	-0.512909	0.01316	0.226308
dgoK_b3693	97.9145	94.9428	66.3323	99.0595	82.8506		0.166102	0.121639	-0.395708	0.182875	-0.0749079
dgoT_b3691	69.7016	69.87	78.0287	54.3267	106.546		-0.0837954	-0.080314	0.0790177	-0.443326	0.528417
dgt_b0160	63.6748	69.6656	85.9799	50.331	97.7302		-0.168361	-0.0386376	0.264915	-0.507637	0.44972
dicA_b1570	335.542	322.069	380.429	186.408	363.494		0.122116	0.0629927	0.30325	-0.725913	0.237554
dicB_b1575	47.7026	28.6896	30.4115	32.3032	49.9441		0.375827	-0.357713	-0.273624	-0.186564	0.442073
dicC_b1569	91.7678	74.3733	85.3287	108.464	74.6515		0.0929641	-0.210239	-0.0119928	0.33412	-0.204853
dicF_b1574	361.286	318.699	366.14	337.706	393.283		0.027328	-0.153619	0.046582	-0.0700456	0.149754
dinD_b3645	136.348	132.269	135.271	155.414	158.146		-0.0695054	-0.113324	-0.0809463	0.119318	0.144458
dinF_b4044	48.6333	43.7802	47.1741	32.6335	71.7632		0.0419813	-0.109685	-0.0019682	-0.533609	0.603281
dinG_b0799	87.5776	65.5231	85.8758	89.7779	100.832		0.0415501	-0.377008	0.0132398	0.0773485	0.24487
dinI_b1061	150.28	254.495	415.84	217.365	595.599		-0.949503	-0.189519	0.518873	-0.417036	1.03719
dinJ_b0226	498.384	383.978	394.593	393.358	377.66		0.290942	-0.0852919	-0.0459502	-0.0504726	-0.109228
dinP_b0231	159.959	325.873	249.752	328.523	258.034		-0.679511	0.347097	-0.0367165	0.358782	0.0103484
div_b2321	51.4902	39.2145	76.889	10.4935	71.0723		0.328849	-0.0640619	0.907328	-1.96595	0.793838
dksA_b0145	665.241	906.697	701.923	601.319	610.909		-0.0511026	0.395641	0.0263331	-0.196849	-0.174022
dld_b2133	168.394	412.208	342.742	349.351	211.986		-0.740356	0.551176	0.284926	0.312481	-0.408228
dmsB_b0895	52.921	37.904	36.0183	46.5114	55.6307		0.230163	-0.251327	-0.324947	0.0439071	0.302204
dmsC_b0896	253.252	294.497	274.504	280.396	303.833		-0.148706	0.0689733	-0.0324525	-0.00181385	0.113999
dnaA_b3702	367.242	363.014	401.683	219.015	351.057		0.139621	0.122915	0.268948	-0.60608	0.0745956
dnaB_b4052	106.257	192.923	331.251	154.337	276.013		-0.883308	-0.0228405	0.757059	-0.344782	0.493871
dnaC_b4361	152.637	162.083	131.549	105.797	84.5675		0.301722	0.38835	0.0872179	-0.227084	-0.550207
dnaE_b0184	434.683	497.158	649.542	343.96	637.564		-0.197617	-0.00387595	0.381842	-0.53534	0.35499
dnaG_b3066	390.809	222.674	248.324	286.943	277.584		0.481002	-0.330529	-0.173238	0.0353024	-0.0125374
dnaJ_b0015	299.074	353.799	350.454	251.022	287.679		-0.0324838	0.209944	0.196239	-0.285172	-0.0885263
dnaK_b0014	1233.35	1379.06	1233.56	1872.07	1270.89		-0.161332	-0.000228559	-0.161086	0.440721	-0.118075
dnaN_b3701	316.992	409.662	385.325	209.124	370.304		-0.0551586	0.314829	0.226471	-0.655246	0.169105
dnaQ_b0215	482.828	346.841	387.809	152.394	349.116		0.584981	0.107746	0.268818	-1.07872	0.117178
dnaT_b4362	158.953	145.726	164.511	109.826	137.397		0.163878	0.0385358	0.213462	-0.369503	-0.046372
dnaX_b0470	191.744	167.111	254.467	85.9646	228.323		0.13911	-0.0592648	0.547407	-1.01826	0.391005
dniR_b0211	279.647	667.842	682.319	143.39	865.725		-0.641876	0.614024	0.644964	-1.60554	0.988426
dppA_b3544	884.038	2416.15	1270.66	1562.71	584.324		-0.439691	1.01084	0.0837063	0.382178	-1.03703
dppB_b3543	148.78	197.776	180.607	137.528	206.437		-0.209885	0.200802	0.0697881	-0.32334	0.262636
dppC_b3542	245.589	239.533	264.128	227.603	326.686		-0.0741804	-0.110202	0.0308109	-0.183907	0.337478
dppD_b3541	139.926	161.044	205.516	115.029	224.887		-0.231849	-0.0290586	0.322737	-0.514516	0.452687
dppF_b3540	95.1732	81.9215	121.775	80.383	153.617		-0.117265	-0.333578	0.238326	-0.36093	0.573446
dps_b0812	9193.71	3965.67	3262.4	4618.75	2732.26		1.0903	-0.122784	-0.404415	0.0971539	-0.660254
dsbA_b3860	545.729	670.692	870.797	560.233	937.064		-0.357885	-0.0604188	0.316267	-0.320042	0.422078
dsbB_b1185	166.355	167.602	259.409	107.333	219.42		-0.0837991	-0.073025	0.557164	-0.715971	0.315631
dsbC_b2893	280.007	259.663	390.123	182.336	312.629		0.0180462	-0.0907762	0.496512	-0.600817	0.177035
dsbD_b4136	245.068	291.37	270.8	260.488	289.804		-0.144729	0.104941	-0.000683585	-0.0566944	0.0971662
dsbG_b0604	113.734	114.219	142.288	90.9757	124.064		-0.02652	-0.0203809	0.29663	-0.34863	0.098901
dsdA_b2366	37.7921	34.5615	30.7543	32.29	40.1656		0.113067	-0.0158515	-0.184229	-0.11393	0.200943
dsdC_b2364	26.6249	9.96163	20.3143	24.3852	28.9366		0.363051	-1.05527	-0.0272297	0.23628	0.48317
dsdX_b2365	48.0696	33.1034	26.1742	29.1815	50.9268		0.410379	-0.127766	-0.4666	-0.309692	0.493679
dsrA_b1954	161.381	119.502	104.151	209.126	357.707		-0.0913959	-0.524832	-0.72319	0.282506	1.05691
dsrB_b1952	472.464	218.345	291.674	294.754	509.61		0.476189	-0.637406	-0.219658	-0.204504	0.585378
dut_b3640	140.964	196.394	365.412	86.4711	261.632		-0.407959	0.0704647	0.966238	-1.113	0.484253
dxs_b0420	169.67	185.004	179.777	188.718	199.954		-0.119748	0.00507714	-0.0362709	0.0337527	0.117189
eaeH_b0297	88.0189	55.3403	68.673	79.3417	103.225		0.189476	-0.480007	-0.168594	0.039742	0.419383
ebgA_b3076	76.5284	64.9812	68.0014	75.2174	82.1491		0.0658166	-0.170156	-0.104614	0.0408878	0.168066
ebgC_b3077	35.5584	26.0621	28.8345	36.5972	50.5483		0.0403233	-0.407914	-0.262071	0.0818662	0.547795
ebgR_b3075	93.2427	98.5199	108.842	89.2725	120.749		-0.122554	-0.0431298	0.100619	-0.185329	0.250394
eco_b2209	172.235	214.051	153.423	253.089	175.949		-0.146552	0.167025	-0.313415	0.408715	-0.115773
ecpD_b0140	45.7705	23.5151	25.9072	37.0702	40.4045		0.453191	-0.507639	-0.367874	0.149033	0.273289
eda_b1850	298.822	449.57	502.572	251.574	386.127		-0.292158	0.297102	0.457886	-0.540461	0.0776313
edd_b1851	393.909	497.285	654.752	354.871	478.075		-0.239621	0.0965898	0.493465	-0.390188	0.0397539
efp_b4147	505.636	772.215	1263.82	129.1	916.198		-0.164095	0.446809	1.15753	-2.1337	0.693466
elaA_b2267	286.302	310.263	321.449	234.415	303.434		-0.0156756	0.100278	0.151376	-0.304148	0.0681694
elaB_b2266	4147.83	2897.03	2587.57	1512.1	1916.01		0.753719	0.235937	0.0729603	-0.702084	-0.360532
elaC_b2268	212.853	227.719	218.465	185.416	243.578		-0.0260753	0.0713219	0.0114694	-0.225167	0.168451
elaD_b2269	57.5481	36.9925	25.484	45.2248	66.0353		0.392379	-0.245156	-0.782797	0.0447252	0.590849
emrA_b2685	91.0589	100.46	184.45	45.0858	193.937		-0.247339	-0.10559	0.771019	-1.26147	0.843377
emrB_b2686	79.1379	54.7619	77.3022	84.0942	118.042		-0.0198883	-0.551085	-0.0537476	0.0677492	0.556971
emrD_b3673	157.013	139.71	135.382	143.954	193.982		0.0405068	-0.127942	-0.173341	-0.0847693	0.345546
emrE_b0543	60.1946	66.7497	70.878	44.4881	148.494		-0.250263	-0.101136	-0.0145592	-0.686478	1.05244
emrK_b2368	20.0713	21.0812	13.2402	21.4612	33.1141		-0.0579044	0.0129185	-0.658114	0.0386923	0.664407
emrR_b2684	221.983	887.907	1139.49	348.676	884.524		-1.40114	0.598816	0.958724	-0.749705	0.593309
emrY_b2367	31.738	19.8498	21.6919	15.223	42.649		0.37196	-0.305127	-0.177095	-0.687999	0.798261
endA_b2945	59.0964	39.1928	48.8748	36.9283	94.0279		0.174957	-0.417524	-0.0990223	-0.503386	0.844976
eno_b2779	3267.89	2575.95	3690.84	1341.04	2340.86		0.386799	0.0435438	0.562388	-0.898209	-0.0945222
entA_b0596	86.2204	494.121	587.746	440.022	11.4184		-0.944532	1.57423	1.82456	1.40694	-3.8612
entB_b0595	203.983	745.509	842.984	635.574	106.926		-0.924922	0.944855	1.12213	0.71469	-1.85676
entC_b0593	198.689	1047.41	1225.41	202.264	102.08		-0.817568	1.58067	1.80711	-0.79184	-1.77838
entD_b0583	44.4151	119.943	120.74	90.677	50.3848		-0.817527	0.6157	0.625255	0.21216	-0.635588
entE_b0594	145.85	502.563	677.098	302.138	102.074		-0.90711	0.877709	1.30777	0.143612	-1.42198
entF_b0586	164.545	509.643	596.102	877.087	47.7001		-0.82318	0.807824	1.0339	1.59106	-2.6096
envR_b3264	18.3247	19.5857	34.3718	13.587	19.2439		-0.128499	-0.0324881	0.778937	-0.560062	-0.0578876
envY_b0566	19.0523	22.3254	17.82	19.0656	20.9405		-0.0539181	0.174803	-0.150386	-0.0529113	0.0824126
envZ_b3404	117.615	114.154	91.6237	89.1586	123.209		0.147192	0.104101	-0.213087	-0.252434	0.214228
epd_b2927	961.622	670.387	948.206	435.436	902.209		0.355153	-0.165323	0.334883	-0.787857	0.263144
era_b2566	173.14	187.064	183.405	129.441	192.196		0.0148637	0.126457	0.0979576	-0.404781	0.165503
erfK_b1990	179.04	110.429	92.9848	233.545	142.944		0.316758	-0.380405	-0.628457	0.700177	-0.00807363
eutB_b2441	292.798	369.332	308.011	241.508	360.172		-0.0858069	0.249206	-0.0127307	-0.363642	0.212973
eutC_b2440	93.2778	108.458	100.213	121.507	93.9956		-0.142698	0.0748332	-0.0392336	0.238736	-0.131638
eutG_b2453	143.881	117.129	121.279	134.859	138.564		0.138214	-0.158563	-0.108332	0.0447901	0.0838908
eutH_b2452	93.9191	73.8817	83.4034	85.1173	104.453		0.101223	-0.244978	-0.0700891	-0.0407429	0.254587
eutI_b2458	193.225	241.771	206.898	204.075	234.072		-0.155497	0.167862	-0.0568592	-0.0766794	0.121173
eutJ_b2454	63.6265	70.1848	56.2666	61.5575	73.1447		-0.0235229	0.118008	-0.200872	-0.071216	0.177603
evgA_b2369	58.1606	270.633	512.918	73.6855	365.54		-1.67042	0.547805	1.4702	-1.32908	0.981497
evgS_b2370	24.8643	26.9201	38.1691	32.4372	45.8565		-0.399912	-0.285304	0.218417	-0.0163388	0.483138
exbB_b3006	1031.89	1785.61	2010.64	569.495	262.798		0.215461	1.00659	1.17783	-0.642073	-1.7578
exbD_b3005	706.626	1080.17	1400.04	382.702	202.989		0.217116	0.829356	1.20357	-0.667609	-1.58243
exo_b2798	64.9518	60.1452	56.8831	68.5739	89.7285		-0.0484395	-0.159359	-0.239809	0.0298506	0.417757
exuR_b3094	440.132	448.826	430.989	446.872	387.191		0.0330061	0.0612261	0.00272092	0.0549315	-0.151885
exuT_b3093	156.621	125.976	110.763	122.048	138.249		0.270754	-0.0433752	-0.229048	-0.0890754	0.090745
fabA_b0954	661.647	594.164	576.288	218.558	601.423		0.41804	0.262839	0.218768	-1.18001	0.280358
fabB_b2323	1147.32	1514.92	1439.44	621.617	739.081		0.158084	0.559058	0.485324	-0.726086	-0.476379
fabD_b1092	577.617	821.221	1415.75	558.042	1058.69		-0.525079	-0.0174216	0.768303	-0.574818	0.349016
fabF_b1095	363.549	434.59	518.487	262.425	743.539		-0.266335	-0.00883026	0.245823	-0.73658	0.765923
fabG_b1093	3658.76	2945.76	3555.71	2905.28	4232.97		0.0952588	-0.217456	0.0540417	-0.237419	0.305574
fabH_b1091	371.816	486.83	676.955	277.634	405.345		-0.191291	0.197538	0.67318	-0.612696	-0.0667299
fabI_b1288	463.096	637.269	1125.22	248.675	684.58		-0.281655	0.178937	0.999169	-1.1787	0.282253
fabZ_b0180	1168.61	1345.62	1635.46	700.632	1716.61		-0.101017	0.102461	0.383886	-0.839082	0.453752
fadA_b3845	250.467	366.726	216.415	238.949	232.929		-0.0333228	0.516759	-0.244143	-0.101241	-0.138053
fadB_b3846	147.976	259.2	30.9267	213.665	51.9585		0.485936	1.29464	-1.7725	1.01592	-1.024
fadD_b1805	457.232	397.444	451.021	648.679	489.316		-0.0761024	-0.278277	-0.0958341	0.428476	0.0217377
fadL_b2344	331.49	407.673	84.712	291.099	70.0831		0.819832	1.11828	-1.14849	0.632377	-1.42199
fadR_b1187	84.1769	187.64	307.122	132.607	156.015		-0.913927	0.242544	0.953388	-0.258267	-0.0237387
farR_b0730	145.815	196.3	195.088	176.776	187.629		-0.298087	0.130834	0.121899	-0.0203035	0.0656569
fba_b2925	515.182	628.599	996.342	372.375	577.494		-0.187003	0.100055	0.764556	-0.655329	-0.0222791
fbp_b4232	212.543	412.562	624.488	229.33	366.999		-0.681893	0.274963	0.873026	-0.572223	0.106128
fdhD_b3895	261.857	297.232	270.195	233.298	273.558		-0.0248989	0.157911	0.0203229	-0.191504	0.0381687
fdhE_b3891	94.3608	109.542	105.198	56.684	150.929		-0.0628873	0.152337	0.0939604	-0.798133	0.614723
fdhF_b4079	102.666	58.4522	75.4564	85.1046	101.304		0.309358	-0.503271	-0.134885	0.0387084	0.290091
fdnG_b1474	85.4551	84.472	61.8159	88.2463	78.9594		0.110314	0.0936203	-0.356875	0.156683	-0.00374189
fdnH_b1475	180.629	152.099	126.419	175.049	141.986		0.231077	-0.0169415	-0.283739	0.185807	-0.116204
fdnI_b1476	175.41	119.771	89.9653	121.558	178.079		0.404209	-0.146244	-0.559082	-0.124878	0.425995
fdoG_b3894	73.4713	82.0264	83.2953	147.113	206.084		-0.565923	-0.407015	-0.384868	0.435749	0.922057
fdoH_b3893	173.265	136.911	142.28	149.818	205.96		0.116875	-0.222867	-0.167372	-0.0928944	0.366259
fdoI_b3892	186.809	215.337	238.072	303.668	338.023		-0.422271	-0.217239	-0.0724369	0.27866	0.433287
fdrA_b0518	298.84	445.185	357.644	442.056	298.315		-0.2793	0.295731	-0.0201494	0.285556	-0.281837
fdx_b2525	167.982	172.026	373.665	84.5439	370.915		-0.268001	-0.233681	0.885437	-1.25854	0.874781
feaB_b1385	176.198	143.357	122.55	142.933	165.118		0.243394	-0.054191	-0.280433	-0.0584643	0.149694
feaR_b1384	114.985	161.256	31.613	88.1569	61.6126		0.531679	1.01959	-1.33118	0.148379	-0.368469
fecA_b4291	141.654	140.636	152.855	155.623	175.593		-0.108987	-0.119392	0.000805413	0.026697	0.200877
fecB_b4290	85.4567	71.7184	101.8	116.349	96.1509		-0.122984	-0.375835	0.129488	0.322209	0.0471224
fecD_b4288	115.325	207.776	125.746	180.5	122.681		-0.341926	0.507398	-0.217119	0.304367	-0.25272
fecE_b4287	151.758	88.8193	183.87	193.02	131.92		0.0702091	-0.702618	0.347123	0.417187	-0.1319
fecI_b4293	255.28	404.071	514.208	160.058	103.33		0.0611014	0.72363	1.07137	-0.612384	-1.24372
fecR_b4292	77.5785	94.3809	136.218	52.6939	55.7683		-0.0121588	0.270679	0.80003	-0.57018	-0.48837
feoA_b3408	399.052	294.953	846.354	117.845	169.802		0.468763	0.0326717	1.55345	-1.29092	-0.76396
feoB_b3409	111.472	150.818	226.516	133.039	131.991		-0.391597	0.0445303	0.631335	-0.136429	-0.147839
fepA_b0584	132.643	1331.03	1230.25	1097.44	84.0027		-1.78595	1.54098	1.42738	1.26257	-2.44499
fepB_b0592	133.339	188.579	174.882	112.615	104.102		-0.0581105	0.44196	0.333173	-0.30181	-0.415212
fepC_b0588	199.779	462.538	377.66	127.333	160.902		-0.233566	0.977601	0.685117	-0.883364	-0.545788
fepE_b0587	131.925	150.157	145.873	160.406	163.782		-0.185164	0.00159023	-0.0401686	0.0968466	0.126895
fepG_b0589	62.7718	100.984	125.876	90.6617	41.4659		-0.324388	0.361551	0.679427	0.205989	-0.922579
fes_b0585	302.705	551.256	485.139	483.783	283.878		-0.42582	0.43899	0.254665	0.250627	-0.518462
ffh_b2610	257.334	252.398	337.634	192.246	367.501		-0.0914588	-0.1194	0.300359	-0.512147	0.422647
ffs_b0455	10328.5	10346.9	8756.75	10691.9	10373.7		0.0358816	0.0384495	-0.202282	0.0857691	0.0421814
fhlA_b2731	184.216	163.745	154.911	162.101	185.977		0.118137	-0.0518103	-0.131822	-0.0663682	0.131863
fhuA_b0150	496.334	346.302	479.856	519.812	292.995		0.252349	-0.266931	0.20364	0.319028	-0.508086
fhuB_b0153	20.9443	53.5484	65.1839	52.5602	36.8319		-1.02681	0.327475	0.611147	0.300602	-0.212413
fhuC_b0151	180.06	323.809	260.369	243.787	207.514		-0.404124	0.442541	0.127956	0.0330195	-0.199393
fhuD_b0152	51.1771	116.031	148.373	100.316	103.314		-0.940209	0.240731	0.595449	0.0307724	0.0732564
fhuE_b1102	133.317	267.659	191.649	125.809	151.224		-0.325468	0.680067	0.198137	-0.409094	-0.143642
fhuF_b4367	594.25	1331.7	1181.02	541.951	94.5353		0.126007	1.29013	1.1169	-0.00690081	-2.52614
fic_b3361	327.28	163.924	121.979	248.296	118.844		0.856262	-0.141236	-0.56763	0.457798	-0.605194
fimA_b4314	424.641	1922.34	2664.09	4661.02	5017.26		-2.36936	-0.19081	0.279969	1.08697	1.19323
fimB_b4312	19.2879	42.6512	89.4606	43.0798	136.906		-1.46904	-0.324146	0.74452	-0.30972	1.35838
fimC_b4316	113.552	197.405	230.049	114.075	458.932		-0.76759	0.0302154	0.250998	-0.760961	1.24734
fimD_b4317	69.2978	43.3625	73.3886	114.25	104.643		-0.144458	-0.82082	-0.0617119	0.576854	0.450136
fimE_b4313	401.442	386.865	362.339	342.613	414.329		0.0768478	0.0234865	-0.0710036	-0.151764	0.122433
fimF_b4318	39.429	31.8949	43.6364	88.9523	89.1711		-0.438287	-0.744219	-0.292013	0.735487	0.739032
fimG_b4319	109.881	108.438	103.634	167.474	178.235		-0.240464	-0.259535	-0.324908	0.367532	0.457375
fimH_b4320	81.4013	52.124	90.4216	121.495	205.794		-0.284872	-0.927976	-0.133257	0.292901	1.0532
fimI_b4315	60.1818	141.66	229.429	123.105	492.749		-1.44633	-0.211292	0.484323	-0.413835	1.58713
fimZ_b0535	13.7806	12.5444	5.43264	6.31825	22.193		0.383217	0.247622	-0.959696	-0.741825	1.07068
fis_b3261	554.392	805.658	1777.23	132.152	944.068		-0.183838	0.355423	1.49681	-2.25255	0.584146
fixB_b0042	184.473	147.823	221.124	137.567	246.304		0.0128676	-0.306671	0.274314	-0.410408	0.429898
fixC_b0043	83.0221	52.7599	74.6944	67.8757	109.43		0.139742	-0.514312	-0.0127537	-0.150859	0.538183
fklB_b4207	523.237	864.497	939.398	523.245	761.528		-0.422025	0.302372	0.422247	-0.422003	0.119408
fkpA_b3347	292.843	395.635	515.183	161.336	545.966		-0.257525	0.176518	0.557433	-1.11758	0.641159
fldA_b0684	700.6	934.281	1307.51	329.824	785.189		-0.0785958	0.33667	0.821563	-1.16549	0.0858532
fldB_b2895	241.284	294.319	351.003	217.222	266.905		-0.164286	0.122362	0.376465	-0.315848	-0.0186922
flgA_b1072	114.513	139.093	113.557	151.819	148.668		-0.210373	0.0701649	-0.222468	0.196467	0.166209
flgB_b1073	24.6517	35.1789	34.0316	43.0769	46.1616		-0.537689	-0.0246657	-0.072501	0.267538	0.367317
flgC_b1074	74.5203	80.8913	60.0597	105.632	88.9701		-0.113229	0.00512236	-0.424465	0.390113	0.142458
flgD_b1075	100.982	116.203	102.964	144.992	100.133		-0.148057	0.0544921	-0.120015	0.373818	-0.160238
flgE_b1076	88.4713	86.898	71.4233	99.8996	65.0752		0.120507	0.0946202	-0.188308	0.295776	-0.322595
flgF_b1077	80.4366	68.4319	75.4152	76.6781	88.55		0.0513154	-0.181868	-0.0416813	-0.0177221	0.189956
flgG_b1078	117.719	113.571	107.197	126.266	145.731		-0.0444489	-0.0962016	-0.179532	0.0566702	0.263512
flgH_b1079	30.2192	46.1388	27.2577	34.3507	42.4757		-0.227552	0.382963	-0.376354	-0.0426779	0.26362
flgJ_b1081	121.264	127.089	99.5492	103.096	136.938		0.0551547	0.122843	-0.229515	-0.179008	0.230526
flgK_b1082	192.822	267.169	187.683	307.096	155.099		-0.15777	0.312713	-0.196742	0.51365	-0.47185
flgL_b1083	59.8442	60.2201	60.4914	63.2047	82.5885		-0.11362	-0.104587	-0.0981018	-0.0348	0.351109
flgM_b1071	83.2589	105.336	73.5574	94.387	67.4382		-0.00750667	0.331816	-0.186241	0.173477	-0.311545
flgN_b1070	85.6184	132.098	111.963	122.775	144.607		-0.457763	0.167853	-0.0707335	0.0622613	0.298382
flhB_b1880	132.822	120.986	108.216	133.543	147.965		0.0533325	-0.0813216	-0.242248	0.0611427	0.209094
flhC_b1891	75.9005	113.449	112.967	41.8855	89.8141		-0.107751	0.472111	0.465969	-0.96541	0.135081
flhD_b1892	113.283	188.056	195.111	35.3773	142.358		-0.0332303	0.698001	0.751133	-1.71227	0.296362
flhE_b1878	68.928	76.4982	80.1698	99.1368	71.0907		-0.187441	-0.0371055	0.0305276	0.336889	-0.14287
fliA_b1922	70.8646	104.352	115.119	75.4996	106.048		-0.386259	0.172062	0.31373	-0.294855	0.195322
fliC_b1923	213.395	99.1349	94.649	182.504	109.286		0.693989	-0.412072	-0.478878	0.468391	-0.271429
fliD_b1924	55.4404	36.8769	41.7156	46.1578	56.8794		0.245193	-0.343027	-0.165158	-0.0191701	0.282162
fliE_b1937	97.3264	81.478	80.8649	87.6893	89.3272		0.15958	-0.0968406	-0.107738	0.00914967	0.0358484
fliF_b1938	28.1794	18.0036	15.5618	23.79	34.5424		0.290709	-0.355646	-0.565923	0.0464235	0.584437
fliG_b1939	166.402	145.148	175.282	204.931	183.318		-0.0635996	-0.260748	0.0114054	0.236866	0.076076
fliH_b1940	143.087	121.382	121.172	153.434	153.176		0.0556302	-0.181708	-0.184206	0.156356	0.153928
fliJ_b1942	52.1808	17.7681	38.0821	30.0108	63.068		0.506657	-1.04757	0.0522507	-0.291381	0.780046
fliK_b1943	96.6045	78.9858	78.6865	86.4093	103.106		0.130682	-0.159815	-0.165292	-0.030222	0.224648
fliL_b1944	56.568	46.2941	48.7461	60.4751	80.7251		-0.0211058	-0.310264	-0.235805	0.0752493	0.491925
fliM_b1945	67.946	108.916	79.6669	80.9893	62.227		-0.207368	0.473387	0.0222234	0.0459743	-0.334216
fliN_b1946	172.811	152.023	181.429	139.944	240.96		-0.0121116	-0.197017	0.0580985	-0.316457	0.467487
fliO_b1947	124.063	113.406	129.171	138.453	125.862		-0.0215453	-0.151121	0.036664	0.136778	-0.000775464
fliP_b1948	126.278	153.863	144.057	152.262	132.882		-0.163715	0.121328	0.0263216	0.106238	-0.0901725
fliQ_b1949	46.7342	37.7412	36.9911	29.7491	51.0991		0.23369	-0.0746479	-0.10361	-0.417942	0.36251
fliR_b1950	26.4644	9.17123	14.5388	11.0671	25.567		0.740111	-0.788755	-0.124033	-0.517664	0.690341
fliS_b1925	84.3921	92.6818	77.3925	115.832	132.407		-0.223383	-0.0882054	-0.348298	0.233471	0.426416
fliT_b1926	77.3475	57.3368	56.9988	62.1459	101.549		0.159052	-0.272841	-0.281371	-0.156643	0.551802
fliY_b1920	588.493	1433.35	2061.21	544.933	1052.96		-0.764219	0.520075	1.04418	-0.875165	0.0751344
fliZ_b1921	85.3216	73.2487	58.7195	70.6615	72.7407		0.252263	0.0321549	-0.286809	-0.0197238	0.0221146
flu_b2000	35.9399	334.356	131.135	128.385	87.572		-1.64136	1.57636	0.22603	0.195454	-0.356481
flxA_b1566	59.9096	51.4672	45.4154	62.2224	69.3389		0.070643	-0.148491	-0.328963	0.12529	0.281521
fmt_b3288	395.291	314.096	366.789	221.078	264.619		0.371406	0.0396969	0.263442	-0.466953	-0.207592
fnr_b1334	464.457	807.988	702.565	391.403	570.392		-0.289079	0.50971	0.308008	-0.535969	0.00732991
focA_b0904	1451.38	650.663	557.538	355.006	392.057		1.29151	0.134062	-0.088778	-0.740005	-0.596785
focB_b2492	151.044	269.509	277.317	177.188	209.274		-0.482534	0.352831	0.394034	-0.252222	-0.0121094
folA_b0048	213.593	181.307	203.64	241.049	256.987		-0.027204	-0.263634	-0.0960474	0.147258	0.239627
folC_b2315	376.182	292.799	349.791	326.939	364.96		0.142512	-0.219008	0.0375743	-0.0598974	0.0988195
folD_b0529	242.807	374.714	683.653	140.229	557.873		-0.505507	0.120473	0.987947	-1.29753	0.69462
folE_b2153	239.646	808.69	1761	133.6	771.826		-1.0953	0.659385	1.78212	-1.93828	0.592074
folK_b0142	200.691	340.391	240.801	161.98	219.556		-0.169107	0.59311	0.0937584	-0.478267	-0.039494
folP_b3177	76.9128	133.276	201.968	80.7646	130.486		-0.60381	0.189311	0.789021	-0.533311	0.158789
folX_b2303	347.235	429.965	629.494	211.85	467.325		-0.176446	0.131861	0.681834	-0.889316	0.252068
FPLTRAID_trbH	27.2328	35.9817	38.9167	37.2671	28.166		-0.283626	0.118292	0.231418	0.168931	-0.235016
fpr_b3924	164.399	223.096	255.676	161.217	201.812		-0.269038	0.171425	0.368077	-0.297236	0.0267722
frdA_b4154	210.883	210.707	176.047	237.141	165.168		0.0889786	0.087774	-0.171504	0.258281	-0.26353
frdB_b4153	348.578	376.781	293.027	440.507	303.363		0.000191235	0.112436	-0.250257	0.337875	-0.200245
frdC_b4152	138.83	99.6728	88.6856	132.096	111.468		0.302604	-0.175444	-0.343944	0.230871	-0.0140863
frdD_b4151	169.362	119.955	99.7777	135.914	158.393		0.334991	-0.162626	-0.42833	0.017575	0.238389
frr_b0172	704.336	631.748	930.691	379.188	873.525		0.0675283	-0.0893863	0.469567	-0.825822	0.378113
fruA_b2167	321.619	322.166	392.686	213.564	332.361		0.0505621	0.0530137	0.338586	-0.540122	0.0979606
fruB_b2169	236.621	185.836	189.664	160.993	193.233		0.303099	-0.0454487	-0.0160328	-0.252481	0.0108628
fruK_b2168	244.512	86.7379	103.204	110.215	79.8037		1.10091	-0.394263	-0.143498	-0.0486768	-0.51447
fruL_b0079	98.7164	142.251	207.068	70.1216	270.252		-0.511067	0.0160106	0.557676	-1.0045	0.941877
fruR_b0080	135.824	204.817	175.057	165.186	205.6		-0.367828	0.224769	-0.00174131	-0.0854746	0.230274
frvA_b3900	103.609	70.6277	86.3187	90.1759	108.164		0.190902	-0.361941	-0.0725019	-0.0094331	0.252973
frvB_b3899	137.344	148.432	181.878	136.016	148.625		-0.12341	-0.0114019	0.281767	-0.137428	-0.00952724
frvR_b3897	58.4782	66.1965	50.4292	41.9816	120.546		-0.106138	0.0727185	-0.319777	-0.584279	0.937475
frvX_b3898	44.7241	30.6823	37.956	31.3068	59.2971		0.177608	-0.366038	-0.059117	-0.336969	0.584517
frwB_b3950	18.6915	15.9325	20.3564	14.9584	30.4633		-0.0551908	-0.2856	0.0679093	-0.376617	0.649499
fsr_b0479	51.776	81.426	46.6759	31.8607	60.1535		-0.00389199	0.649314	-0.153498	-0.704398	0.212473
ftn_b1905	123.386	121.039	247.116	54.7917	1194.81		-0.615737	-0.643444	0.386273	-1.78689	2.65979
ftsA_b0094	591.383	433.051	597.614	622.177	625.691		0.055969	-0.393587	0.0710901	0.129201	0.137327
ftsE_b3463	272.908	315.553	325.483	212.752	280.791		-0.029095	0.180373	0.225072	-0.388337	0.011987
ftsI_b0084	103.983	210.005	284.822	288.179	277.518		-1.07093	-0.056852	0.382785	0.39969	0.345306
ftsJ_b3179	926.501	713.421	624.464	683.213	573.385		0.415592	0.0385528	-0.153582	-0.0238654	-0.276697
ftsK_b0890	348.291	371.186	360.391	391.839	405.723		-0.106258	-0.0144086	-0.0569879	0.0637101	0.113944
ftsL_b0083	338.951	440.63	455.044	491.215	442.454		-0.34463	0.0338612	0.0802995	0.190648	0.039821
ftsN_b3933	173.537	195.113	232.915	157.223	256.746		-0.203259	-0.0341923	0.221301	-0.34569	0.36184
ftsQ_b0093	479.436	483.657	490.826	500.464	498.007		-0.0326551	-0.020009	0.00121837	0.029273	0.0221727
ftsW_b0089	168.705	239.958	174.911	232.616	265.549		-0.335664	0.172615	-0.283546	0.127784	0.318811
ftsX_b3462	186.973	218.053	216.289	220.425	307.835		-0.277753	-0.055904	-0.0676225	-0.040295	0.441574
ftsY_b3464	431.595	500.679	497.185	409.279	435.331		-0.0708307	0.143377	0.133274	-0.147424	-0.0583961
ftsZ_b0095	699.735	1279.51	1245.96	783.887	649.517		-0.351897	0.518814	0.48048	-0.18806	-0.459338
fucA_b2800	204.746	321.76	148.787	386.999	175.04		-0.176781	0.475368	-0.637368	0.741713	-0.402932
fucI_b2802	52.4736	53.2312	45.81	58.1905	48.1432		0.0300633	0.0507437	-0.165866	0.179255	-0.0941964
fucK_b2803	183.148	201.154	192.539	172.302	178.604		-0.016623	0.118667	0.0555177	-0.104694	-0.0528686
fucO_b2799	50.9555	71.8776	34.2524	76.852	45.6915		-0.0717609	0.424543	-0.644794	0.521084	-0.229073
fucP_b2801	32.6431	18.2766	20.9836	29.9159	36.7811		0.285595	-0.551185	-0.351921	0.159729	0.457782
fucR_b2805	196.45	302.309	120.808	212.394	137.082		0.0972253	0.719087	-0.604221	0.209806	-0.421898
fucU_b2804	237.27	291.233	278.074	233.434	261.348		-0.128102	0.167542	0.100837	-0.151617	0.0113403
fumA_b1612	258.866	443.854	177.902	559.272	250.609		-0.260267	0.517613	-0.80139	0.851078	-0.307034
fumC_b1611	133.744	181.275	85.6674	108.62	92.4058		0.207511	0.646216	-0.435145	-0.0926737	-0.325908
fur_b0683	1521.86	1815.2	1636.8	1361.28	1584.29		-0.0512929	0.203	0.0537496	-0.212165	0.00670794
fusA_b3340	4039.36	3873.55	6139.84	3511.4	4240.42		-0.0823208	-0.142791	0.521754	-0.284401	-0.0122404
gabD_b2661	153.781	409.237	154.205	219.825	77.7296		-0.189434	1.22263	-0.185461	0.326044	-1.17377
gabP_b2663	134.977	157.48	126.11	137.896	122.572		-0.0032414	0.219214	-0.101272	0.0276256	-0.142326
gabT_b2662	143.744	334.472	147.277	176.603	96.7771		-0.195932	1.02245	-0.160901	0.101076	-0.766696
gadA_b3517	3677.11	36.7518	251.284	68.6643	86.4813		4.33374	-2.31087	0.462559	-1.40913	-1.0763
gadB_b1493	5683.81	185.096	1027	316.484	309.076		3.15528	-1.78523	0.686861	-1.01137	-1.04554
galF_b2042	574.178	549.139	970.901	202.182	812.034		0.0624604	-0.00186629	0.820287	-1.44338	0.562502
galK_b0757	865.144	586.101	789.552	607.474	831.831		0.252093	-0.309698	0.120187	-0.258025	0.195443
galM_b0756	248.577	373.839	475.137	182.154	261.272		-0.22934	0.359384	0.705311	-0.677874	-0.15748
galP_b2943	53.6283	36.0406	136.681	37.5212	123.335		-0.29252	-0.865892	1.05723	-0.807809	0.908995
galR_b2837	90.9942	121.486	120.474	89.573	126.985		-0.255984	0.16096	0.148891	-0.278695	0.224828
galS_b2151	431.446	430.34	416.773	570.342	429.532		-0.0685223	-0.0722254	-0.118441	0.334125	-0.0749367
galT_b0758	48.285	54.6857	64.2112	74.514	58.45		-0.298481	-0.118892	0.112769	0.327456	-0.0228526
galU_b1236	451.968	483.969	693.438	253.643	580.226		-0.0486427	0.0500513	0.568904	-0.882064	0.311752
gapA_b1779	4821.6	4927.19	8394.8	2724.47	6232.65		-0.0756069	-0.0443538	0.724377	-0.899143	0.294727
gapC_1_b1417	662.222	312.169	415.678	108.607	321.802		1.08124	-0.00375252	0.409387	-1.52696	0.0400935
gapC_2_b1416	469.078	220.834	344.732	62.2712	260.684		1.05839	-0.0284786	0.614034	-1.8548	0.210861
gatA_b2094	4221.68	7275.47	2878.54	4349.32	1729.99		0.202268	0.987491	-0.350212	0.24524	-1.08479
gatB_b2093	4334.5	7879.85	3021.5	6835.17	1896.34		0.0387669	0.901069	-0.481834	0.695879	-1.15388
gatC_b2092	1579.17	5686.99	1179.98	3541.55	730.283		-0.296134	1.55236	-0.716538	0.86908	-1.40877
gatD_b2091	702.794	2701.5	319.097	1252.13	136.685		0.145111	2.0877	-0.993996	0.978322	-2.21714
gatR_1_b2087	60.1748	60.1408	46.0713	66.5881	73.0466		-0.00793122	-0.0087466	-0.393222	0.138174	0.271726
gatR_2_b2090_f	537.644	1080.01	444.64	516.924	447.703		-0.0823	0.924022	-0.356313	-0.138999	-0.346409
gatY_b2096	5714.01	7310.37	3618.59	5071.78	2184.98		0.372506	0.727947	-0.28657	0.200495	-1.01438
gatZ_b2095	5454.48	7680.17	3462.23	5432.77	2006.2		0.322155	0.815851	-0.333585	0.316401	-1.12082
gcd_b0124	162.394	99.4906	122.006	83.193	148.366		0.442943	-0.263923	0.0303967	-0.522021	0.312605
gcl_b0507	80.6492	64.3887	60.325	90.4701	66.4405		0.171515	-0.153338	-0.24739	0.337296	-0.108083
gcpE_b2515	284.429	276.984	344.124	216.093	294.179		0.0222393	-0.0160266	0.297099	-0.374177	0.070865
gcvA_b2808	89.4688	57.644	80.4298	53.4651	82.8207		0.32841	-0.305804	0.174755	-0.414377	0.217017
gcvH_b2904	721.832	1072.02	1219.92	711.126	1314.41		-0.434154	0.136443	0.322897	-0.455712	0.430526
gcvP_b2903	59.8001	78.1551	112.391	100.531	78.4225		-0.487408	-0.101216	0.422899	0.262013	-0.0962881
gcvR_b2479	331.085	357.969	621.362	159.153	401.197		-0.0482374	0.0643956	0.859995	-1.10502	0.228872
gcvT_b2905	226.956	296.33	618.496	167.532	385.034		-0.431148	-0.0463561	1.0152	-0.869124	0.331425
gdhA_b1761	197.979	1134.37	1764.03	653.067	780.435		-1.87495	0.643523	1.28051	-0.153065	0.103983
gef_b0018	49.4655	91.0566	64.3636	115.319	75.7006		-0.619036	0.261305	-0.239214	0.602099	-0.00515413
ggt_b3447	137.042	161.204	148.711	135.684	154.925		-0.102949	0.13132	0.0149438	-0.117317	0.0740024
gidA_b3741	89.5252	140.608	142.544	50.6538	133.673		-0.215815	0.435498	0.455227	-1.03744	0.362528
gidB_b3740	104.22	77.2135	80.7285	77.0724	164.135		0.116257	-0.31645	-0.252225	-0.319089	0.771508
gip_b0508	40.6955	39.7676	35.8768	48.0679	44.2199		-0.0289874	-0.0622632	-0.210805	0.211217	0.0908391
glcB_b2976	98.8412	405.545	66.8849	152.461	59.5498		-0.273497	1.76318	-0.836929	0.351759	-1.00451
glcC_b2980	125.981	311.337	82.1511	536.538	109.342		-0.514906	0.790364	-1.13176	1.57557	-0.719265
glcD_b2979	192.731	331.512	228.723	280.79	207.838		-0.336252	0.446221	-0.089239	0.206651	-0.227381
glcF_b2978	375.482	460.97	311.514	318.75	300.999		0.105764	0.401693	-0.163683	-0.130554	-0.213221
glcG_b2977	1429.84	1845.4	1333.98	1436.46	1401.32		-0.049112	0.318968	-0.149229	-0.0424479	-0.0781793
gldA_b3945	82.0361	81.9461	73.3286	75.0099	123.542		-0.0596053	-0.0611889	-0.221488	-0.188783	0.531066
glf_b2036	164.769	263.495	420.223	329.324	353.375		-0.825572	-0.148241	0.525138	0.173491	0.275183
glgA_b3429	303.303	352.869	396.181	354.443	237.019		-0.0945619	0.123811	0.290838	0.130232	-0.450319
glgB_b3432	197.653	411.409	495.691	377.685	337.873		-0.81836	0.239244	0.508111	0.115854	-0.0448487
glgC_b3430	354.919	418.165	442.864	445.729	234.749		-0.0576525	0.17893	0.261721	0.271024	-0.654023
glgP_b3428	444.178	441.376	432.086	464.553	577.925		-0.0791001	-0.0882298	-0.11892	-0.0143948	0.300644
glgS_b3049	2448.19	554.064	566.297	1534.14	877.718		1.28197	-0.861622	-0.830115	0.607684	-0.197917
glgX_b3431	461.021	602.082	579.83	743.433	405.215		-0.24383	0.141297	0.0869674	0.44554	-0.429975
glk_b2388	266.95	379.531	359.563	284.219	348.938		-0.282832	0.224817	0.146843	-0.192398	0.10357
glmS_b3729	135.825	227.401	330.556	245.416	419.166		-0.901178	-0.157688	0.381968	-0.0476974	0.724595
glmU_b3730	407.383	318.314	466.546	282.095	449.348		0.109812	-0.246123	0.305445	-0.420393	0.251259
glnA_b3870	141.108	590.896	1108.93	197.836	572.503		-1.50968	0.556427	1.46462	-1.02217	0.510806
glnB_b2553	336.915	384.035	507.991	250.213	664.712		-0.266478	-0.0776245	0.325941	-0.695706	0.713867
glnD_b0167	204.646	242.222	304.164	198.824	266.511		-0.230869	0.0123305	0.34085	-0.272507	0.150196
glnE_b3053	482.252	564.927	558.05	550.04	554.119		-0.165808	0.0624688	0.0447987	0.0239409	0.0346001
glnH_b0811	1267.96	3708.16	1898.19	3483.28	1136.18		-0.685986	0.862208	-0.103871	0.771951	-0.844304
glnK_b0450	26.261	12.4913	55.912	13.5217	61.3735		-0.0570573	-1.12906	1.03318	-1.0147	1.16764
glnL_b3869	102.071	126.663	199.493	130.449	160.371		-0.456788	-0.145366	0.509977	-0.102875	0.195052
glnP_b0810	280.383	737.414	443.902	433.255	259.139		-0.514413	0.880663	0.14843	0.113405	-0.628085
glnQ_b0809	307.623	939.26	565.926	484.411	456.064		-0.74259	0.867771	0.13686	-0.0875222	-0.174518
glnS_b0680	282.441	469.542	558.136	253.762	543.571		-0.501203	0.232101	0.481464	-0.655677	0.443315
glnV_b0665_s	4149.55	4334.55	3271.55	5660.76	7580.57		-0.207468	-0.14454	-0.550448	0.240573	0.661884
glnW_b0668_s	3088.98	3927.14	3892.75	4078.95	6563.85		-0.433697	-0.0873488	-0.100038	-0.03263	0.653714
glnX_b0664_s	4091.05	4322.23	3367.23	5453	7277.96		-0.208808	-0.129503	-0.489716	0.205771	0.622255
gloA_b1651	462.89	664.351	652.749	350.604	531.868		-0.163341	0.357935	0.332518	-0.564168	0.0370574
gloB_b0212	132.779	168.505	125.402	122.337	111.187		0.0225815	0.366346	-0.0598852	-0.0955847	-0.233457
glpA_b2241	159.769	131.61	119.307	167.578	191.436		0.0742615	-0.205457	-0.347047	0.143107	0.335136
glpD_b3426	207.805	220.887	174.15	273.87	223.728		-0.0675909	0.0204872	-0.322491	0.33067	0.0389245
glpE_b3425	110.078	116.586	177.608	53.6435	227.587		-0.156776	-0.0739076	0.533394	-1.19383	0.891116
glpF_b3927	51.6964	129.486	25.1359	204.747	32.3674		-0.318906	1.00575	-1.35922	1.6668	-0.994428
glpG_b3424	214.927	159.276	252.065	76.8373	243.275		0.301519	-0.130799	0.531468	-1.18245	0.48026
glpK_b3926	69.6046	198.839	47.6626	126.394	51.7582		-0.28026	1.23409	-0.826585	0.580414	-0.707655
glpQ_b2239	219.901	197.61	108.656	161.914	134.398		0.464651	0.310452	-0.552436	0.0230243	-0.245692
glpR_b3423	287.828	283.645	298.018	266.007	331.601		-0.0239141	-0.0450347	0.0262784	-0.137657	0.180327
glpT_b2240	176.2	224.697	147.308	133.409	163.981		0.0825309	0.433298	-0.175847	-0.318827	-0.0211544
glpX_b3925	177.619	168.677	224.646	145.569	197.561		-0.0261549	-0.100678	0.312713	-0.313238	0.127357
gltA_b0720	766.888	4362.61	1720.04	2357.76	864.861		-1.09345	1.41466	0.0719064	0.526881	-0.919996
gltB_b3212	214.424	571.964	1796.71	692.53	1193.6		-1.73009	-0.314636	1.33673	-0.0386835	0.746687
gltD_b3213	301.985	609.07	2085.82	981.217	2102.01		-1.6599	-0.647771	1.12816	0.0401927	1.13932
gltF_b3214	141.799	122.931	133.764	152.422	162.376		-0.00191176	-0.20791	-0.0860692	0.102312	0.193579
gltJ_b0654	507.607	753.237	403.583	441.591	473.36		0.012646	0.582038	-0.318201	-0.188355	-0.0881282
gltK_b0653	52.2686	95.6145	77.4187	60.3637	65.7469		-0.395348	0.475937	0.17139	-0.187611	-0.0643692
gltL_b0652	118.578	203.059	160.064	185.648	187.013		-0.502582	0.27348	-0.0697696	0.144151	0.15472
gltP_b4077	72.3443	59.1961	68.9681	55.4245	85.8697		0.0990826	-0.190295	0.0301325	-0.285273	0.346352
gltT_b3969_s	9012.48	8928.1	8288.55	9367.35	8874.75		0.0201752	0.00660428	-0.100629	0.0758921	-0.00204243
gltU_b3757_s	11123.8	11339.3	9921.77	11988.2	10575.8		0.0204432	0.0481251	-0.144537	0.128409	-0.0524397
gltV_b4008_s	9819.79	9800.29	8664.92	10150	9461.65		0.0378516	0.0349839	-0.142654	0.0855673	-0.0157487
gltW_b2590_s	10489.8	10574.6	9135.94	11305	10238.1		0.0229623	0.0345782	-0.1764	0.130936	-0.0120769
gltX_b2400	243.698	390.93	590.28	171.825	430.012		-0.45465	0.227166	0.821655	-0.958804	0.364633
glvB_b3682	27.3928	12.3013	20.6627	21.9499	36.1347		0.29635	-0.858636	-0.110418	-0.0232328	0.695938
glvC_b3683	151.065	85.3332	117.891	81.5586	279.478		0.23668	-0.58731	-0.121036	-0.65258	1.12425
glvG_b3681	69.8105	54.0457	85.6806	73.7095	111.123		-0.135062	-0.504326	0.160463	-0.0566551	0.53558
glyA_b2551	336.591	1152.91	1907.97	284.875	906.635		-1.09361	0.682604	1.40936	-1.33428	0.335917
glyQ_b3560	153.642	264.989	372.716	104.969	182.508		-0.352728	0.433631	0.925776	-0.902338	-0.104341
glyS_b3559	552.981	674.758	817.389	607.366	664.741		-0.250366	0.0367739	0.313427	-0.11503	0.0151961
glyT_b3978	6739.73	7564.01	5511.36	8549.77	9322.88		-0.137492	0.0289689	-0.427774	0.205703	0.330593
glyU_b2864	572.47	530.299	354.387	641.698	998.198		-0.0329104	-0.143304	-0.724785	0.131784	0.769216
glyV_b4163_s	3665	4213.15	3252.53	3115.62	5651.12		-0.083853	0.117233	-0.256104	-0.318147	0.540871
glyW_b1911_s	4233.04	4262.37	3574.78	3395.99	6113.27		0.00429794	0.0142597	-0.239542	-0.313564	0.534548
glyX_b4164_s	4165.78	4225.08	3452.45	3482.09	5728.71		0.00991672	0.0303087	-0.261049	-0.248716	0.46954
glyY_b4165_s	2275.33	2483.04	1845.8	1638.78	3325.26		0.020372	0.146404	-0.281458	-0.453082	0.567763
gmhA_b0222	245.693	345.347	323.402	228.358	291.58		-0.205827	0.285362	0.190644	-0.311387	0.0412075
gmk_b3648	547.892	378.123	576.221	270.495	493.996		0.325997	-0.209039	0.398728	-0.692292	0.176605
gnd_b2029	579.235	1036	2416.86	423.597	1209.77		-0.702154	0.136649	1.35876	-1.15361	0.360358
gntK_b3437	111.462	93.1448	91.4199	101.052	89.7014		0.199956	-0.0590488	-0.0860158	0.058502	-0.113393
gntP_b4321	153.115	177.756	126.581	170.549	164.564		-0.0400663	0.175216	-0.314621	0.115504	0.0639668
gntR_b3438	460.166	667.895	1288.34	206.471	813.428		-0.33768	0.199787	1.14761	-1.4939	0.48418
gntT_b3415	161.374	123.896	147.178	142.741	166.008		0.130058	-0.251221	-0.00278844	-0.0469507	0.170902
gntU_1_b3436	45.1074	54.1964	109.901	42.1855	101.771		-0.525375	-0.260542	0.759393	-0.621992	0.648515
gntU_2_b3435	173.434	226.922	184.974	201.719	209.619		-0.194418	0.193392	-0.101482	0.0235425	0.078965
gor_b3500	538.57	596.643	584.58	476.257	533.825		-0.015168	0.132566	0.103099	-0.192562	-0.027935
gph_b3385	148.113	191.43	429.015	106.274	246.662		-0.432275	-0.0621566	1.10205	-0.911185	0.303562
gpmA_b0755	1559.84	1710.64	1773.12	1082.43	902.582		0.199672	0.332811	0.384565	-0.327452	-0.589596
gpmB_b4395	77.4751	119.153	108.474	65.4874	91.0977		-0.219544	0.401466	0.266	-0.46206	0.0141375
gppA_b3779	55.8922	79.5818	79.7411	38.3251	87.2727		-0.224199	0.285593	0.288478	-0.768556	0.418685
gpsA_b3608	502.7	579.409	687.797	332.474	917.316		-0.185687	0.0191975	0.266598	-0.782143	0.682034
gpt_b0238	211.219	559.519	699.206	170.18	604.888		-0.867735	0.537712	0.859243	-1.17941	0.650193
greA_b3181	492.178	304.673	414.791	157.066	482.956		0.522762	-0.169156	0.275967	-1.12505	0.495474
greB_b3406	79.8945	85.9858	130.036	76.6162	143.864		-0.319367	-0.213365	0.383376	-0.379814	0.52917
grpE_b2614	619.639	841.545	809.228	516.462	826.872		-0.19604	0.245572	0.189078	-0.458806	0.220196
grxA_b0849	249.583	214.536	294.657	260.832	370.92		-0.131281	-0.349581	0.108236	-0.0676801	0.440307
grxB_b1064	606.85	812.254	854.901	479.88	620.27		-0.12158	0.299011	0.372838	-0.460246	-0.0900233
grxC_b3610	698.975	745.378	1374.96	519.884	1050.75		-0.245973	-0.153241	0.730104	-0.673024	0.342134
gshA_b2688	3449.12	1173.74	1364.85	1193.06	1255.62		1.1764	-0.378717	-0.161088	-0.355163	-0.28143
gshB_b2947	268.511	340.54	419.555	212.419	283.476		-0.14538	0.197463	0.498499	-0.483448	-0.0671344
gsk_b0477	232.136	212.024	203.75	177.2	243.93		0.127402	-0.00334116	-0.0607687	-0.26219	0.198898
gsp_b2988	95.1451	81.3693	134.889	85.8859	131.264		-0.118898	-0.344543	0.384674	-0.266606	0.345372
gst_b1635	650.787	799.391	586.817	393.941	406.396		0.251213	0.547929	0.101938	-0.472993	-0.428086
guaA_b2507	108.849	291.572	982.633	151.708	442.733		-1.41979	0.00173876	1.75454	-0.940816	0.604323
guaB_b2508	410.843	691.615	1715.12	179.192	1203.14		-0.633219	0.118163	1.42843	-1.8303	0.916926
guaC_b0104	419.855	1014.67	930.984	585.462	688.525		-0.723043	0.550005	0.425822	-0.243359	-0.00942512
gutM_b2706	30.5335	8.78606	11.2808	19.0079	25.2824		0.837936	-0.959168	-0.598587	0.154143	0.565677
gutQ_b2708	31.1843	41.2604	50.3814	37.7994	51.7741		-0.420993	-0.0170548	0.271079	-0.143449	0.310418
gyrA_b2231	344.926	501.26	535.232	394.53	670.955		-0.465385	0.0738868	0.168492	-0.271537	0.494544
gyrB_b3699	226.699	279.947	307.449	245.977	307.152		-0.259973	0.0444027	0.179596	-0.142228	0.178202
hcaA1_b2538	98.1859	72.0623	65.9471	55.9128	88.9885		0.394942	-0.0513288	-0.179264	-0.417395	0.253045
hcaA2_b2539	152.145	198.486	145.705	99.0611	233.784		-0.0643733	0.319217	-0.12677	-0.68343	0.555356
hcaC_b2540	160.256	124.669	130.308	141.078	169.958		0.151963	-0.210313	-0.14649	-0.0319226	0.236763
hcaD_b2542_f	130.341	85.0171	121.865	88.7989	147.481		0.217782	-0.398684	0.120775	-0.335895	0.396021
hcaR_b2537	220.777	308.55	100.363	220.877	136.958		0.26853	0.751445	-0.868832	0.269184	-0.420326
hcaT_b2536	47.7786	44.1637	41.7682	40.2131	66.1357		0.0174195	-0.096084	-0.17654	-0.23128	0.486484
hdeA_b3510	11710.7	2534.03	5911.71	2777.74	3666.66		1.38913	-0.819195	0.402947	-0.686717	-0.286162
hdeB_b3509	10159.5	1219.56	4109.18	1421.52	2016.49		1.90691	-1.15149	0.601001	-0.930415	-0.426004
hdeD_b3511	3518.85	191.515	1164.56	327.119	587.416		2.36095	-1.83862	0.765633	-1.06626	-0.221698
hdhA_b1619	646.971	551.235	688.754	384.593	470.569		0.270082	0.0390483	0.36037	-0.480287	-0.189213
helD_b0962	205.382	182.431	201.847	197.448	253.485		-0.0101494	-0.181108	-0.035197	-0.0669864	0.293441
hemA_b1210	361.997	423.248	336.544	361.242	451.718		-0.0873551	0.13817	-0.192538	-0.0903672	0.23209
hemB_b0369	421.572	396.415	472.37	438.001	516.131		-0.0844968	-0.173264	0.0796415	-0.0293417	0.207461
hemC_b3805	230.911	282.637	265.101	233.759	235.522		-0.107406	0.184208	0.0917995	-0.0897207	-0.0788808
hemD_b3804	339.491	298.23	294.898	329.842	372.409		0.0596378	-0.12731	-0.14352	0.0180396	0.193152
hemE_b3997	296.55	206.472	258.225	158.536	199.841		0.438973	-0.0833565	0.239326	-0.464492	-0.13045
hemG_b3850	296.327	255.482	301.128	175.424	307.339		0.178897	-0.0350715	0.202084	-0.577447	0.231538
hemH_b0475	107.513	88.465	102.508	92.5716	115.473		0.0925864	-0.188746	0.0238118	-0.123283	0.195631
hemK_b1212	73.5892	78.4924	67.9368	88.2781	73.0039		-0.0457598	0.0472991	-0.161061	0.216802	-0.0572803
hemL_b0154	47.1168	89.2152	97.9364	64.947	94.6454		-0.689193	0.231855	0.366411	-0.226171	0.317098
hemM_b1209	228.694	310.422	394.089	150.667	287.388		-0.190688	0.250124	0.594415	-0.792743	0.138893
hemN_b3867	97.1474	74.9811	107.682	56.5886	133.365		0.10953	-0.264118	0.25806	-0.670134	0.566663
hemX_b3803	295.581	379.922	367.109	326.555	347.144		-0.210112	0.152038	0.102543	-0.0663391	0.0218691
hepA_b0059	209.148	128.431	110.175	121.928	157.219		0.5637	-0.13983	-0.361027	-0.214794	0.151952
hflB_b3178	1103.39	1150.73	1058.77	839.375	1316.86		0.0276687	0.0882752	-0.0318849	-0.366887	0.282828
hflC_b4175	559.444	860.938	1032.68	747.165	1190.25		-0.602575	0.0193405	0.281753	-0.185142	0.486624
hflK_b4174	320.036	461.927	598.585	277.92	489.499		-0.368452	0.160979	0.53487	-0.572016	0.24462
hflX_b4173	535.713	641.153	776.972	400.108	590.498		-0.103002	0.156206	0.4334	-0.524073	0.0374695
hfq_b4172	1672.4	1887.49	2069.86	2478.7	2502.16		-0.326216	-0.151667	-0.0186028	0.241448	0.255038
hha_b0460	470.548	437.674	740.593	210.576	708.466		0.00395807	-0.100527	0.658297	-1.15604	0.594315
himA_b1712	1931.21	2037.03	1932.02	2304.6	1899.41		-0.061725	0.0152372	-0.06112	0.193286	-0.0856787
himD_b0912	2139.4	1766.34	2030.6	1696.24	1783.74		0.189782	-0.0866611	0.114482	-0.145084	-0.0725189
hipA_b1507	111.688	109.437	104.794	122.069	130.73		-0.0468094	-0.076183	-0.138727	0.0814133	0.180307
hipB_b1508	86.4998	71.4697	86.6829	86.7218	95.1188		0.0263166	-0.249049	0.0293672	0.0300145	0.16335
hisA_b2024	545.254	598.101	816.309	563.826	598.51		-0.179683	-0.0462225	0.402504	-0.131362	-0.0452363
hisB_b2022	482.746	662.806	848.103	499.9	553.55		-0.303624	0.153698	0.509351	-0.253249	-0.106175
hisC_b2021	170.555	319.523	835.071	230.259	337.479		-0.922985	-0.0173024	1.36868	-0.489965	0.0615755
hisD_b2020	75.4479	157.27	442.342	125.639	143.898		-1.05571	0.00398564	1.4959	-0.319973	-0.124211
hisF_b2025	149.513	221.809	668.22	155.693	351.576		-0.80422	-0.235173	1.35583	-0.745786	0.429346
hisG_b2019	185.029	345.627	770.737	428.293	299.294		-0.972922	-0.0714576	1.08557	0.237925	-0.27911
hisH_b2023	54.8485	110.648	410.88	55.1851	193.904		-1.14966	-0.137205	1.75553	-1.14083	0.67216
hisI_b2026	90.1311	130.584	402.93	129.583	297.08		-0.98797	-0.453088	1.17246	-0.46419	0.732785
hisJ_b2309	377.419	1338.15	1486.16	814.388	731.041		-1.17334	0.652664	0.804013	-0.0637879	-0.219552
hisL_b2018	3223.46	2312.3	2947.91	2144.46	5743.28		0.072586	-0.406696	-0.0563316	-0.51541	0.905851
hisM_b2307	177.92	248.466	233.879	149.916	162.646		-0.0999571	0.381863	0.294576	-0.347031	-0.22945
hisP_b2306	410.259	456.955	484.192	415.336	440.255		-0.102822	0.0526952	0.136222	-0.085078	-0.00101754
hisQ_b2308	330.686	513.793	357.552	310.277	337.964		-0.137584	0.498142	-0.0248926	-0.229489	-0.106176
hisR_b3797	8612.37	7619.18	6679.73	9155.55	9306.65		0.0686614	-0.108113	-0.297959	0.156898	0.180513
hisS_b2514	412.189	410.155	576.401	251.685	457.098		0.0171718	0.0100351	0.500939	-0.694515	0.166369
hlpA_b0178	2176.25	2901.49	4013.43	1658.63	4387.86		-0.383552	0.0313972	0.499439	-0.775405	0.628121
hlyE_b1182	53.8785	25.7152	18.7263	27.4209	30.5929		0.876536	-0.190553	-0.648108	-0.097898	0.0600229
hmpA_b2552	147.754	173.94	154.702	191.378	152.301		-0.143729	0.0916639	-0.077434	0.229499	-0.1
hnr_b1235	211.118	101.41	118.632	96.5796	107.816		0.797429	-0.260421	-0.0341277	-0.33083	-0.17205
hns_b1237	3552.67	4592.05	4554.17	3688.54	4295.9		-0.211344	0.15889	0.14694	-0.157198	0.0627123
hofC_b0106	103.368	95.3528	88.225	89.5297	108.002		0.0978111	-0.0186313	-0.130719	-0.10954	0.16108
hofD_b3335	118.975	122.597	114.835	94.2358	126.287		0.0516189	0.0948841	0.000522854	-0.284692	0.137667
hofF_b3327	55.5801	65.8498	97.492	79.5882	95.8779		-0.471988	-0.227378	0.338727	0.0459977	0.314641
hofG_b3328	64.1009	64.6709	66.1923	67.8237	92.9949		-0.135469	-0.122696	-0.0891498	-0.0540237	0.401338
hofQ_b3391	155.427	150.207	131.935	184.126	162.281		-0.00420365	-0.0534887	-0.240613	0.240253	0.0580533
holA_b0640	116.006	106.652	151.147	61.5485	141.641		0.07318	-0.0481084	0.454933	-0.841224	0.361219
holC_b4259	180.563	198.476	279.426	174.518	256.512		-0.244765	-0.108302	0.385199	-0.293891	0.261759
holD_b4372	238.208	229.845	429.795	85.9413	388.931		-0.00727205	-0.0588326	0.844155	-1.47807	0.70002
holE_b1842	182.536	215.208	417.318	75.7041	376.855		-0.241322	-0.00377084	0.951645	-1.51106	0.804507
hpt_b0125	283.608	291.231	445.654	139.305	564.2		-0.13139	-0.0931241	0.520636	-1.15704	0.860919
hrpA_b1413	324.892	482.629	330.302	368.821	393.974		-0.211176	0.359778	-0.187351	-0.0282155	0.0669641
hrpB_b0148	254.713	257.02	260.335	300.501	324.267		-0.126262	-0.113254	-0.0947656	0.112235	0.222047
hrsA_b0731	47.5521	33.7363	38.9711	30.5034	65.2992		0.193059	-0.302148	-0.0940455	-0.44748	0.650615
hscA_b2526	211.129	242.656	408.559	161.771	437.086		-0.363766	-0.162978	0.588654	-0.747937	0.686027
hsdM_b4349	122.067	133.036	170.764	79.4167	144.07		-0.0454824	0.0786611	0.438848	-0.665641	0.193614
hsdR_b4350	48.4348	87.4787	61.505	98.1489	75.7099		-0.572183	0.280705	-0.227523	0.446745	0.0722553
hsdS_b4348_f	41.7248	45.8021	90.409	19.8081	77.5222		-0.213792	-0.0792833	0.901769	-1.28861	0.679912
hslJ_b1379	207.383	88.4895	224.379	124.664	232.543		0.336826	-0.891893	0.450466	-0.397426	0.502026
hslU_b3931	424.126	421.467	519.098	279.612	541.529		-0.00678396	-0.0158572	0.28473	-0.607851	0.345762
hslV_b3932	727.918	629.318	751.612	605.594	726.558		0.0863795	-0.123607	0.132592	-0.179046	0.0836815
htgA_b0012	45.2969	55.1958	47.2923	64.0247	66.7178		-0.281043	0.00410321	-0.21885	0.218173	0.277616
htpG_b0473	140.927	289.5	592.872	278.775	236.841		-0.968902	0.0697129	1.10387	0.0152508	-0.219932
htpX_b1829	277.983	423.495	514.889	318.345	438.902		-0.470222	0.137126	0.419043	-0.274627	0.18868
htrA_b0161	148.368	237.286	185.717	126.205	157.508		-0.170841	0.506606	0.153084	-0.404252	-0.0845963
htrB_b1054	148.893	168.616	207.515	136.074	218.079		-0.215819	-0.0363536	0.263121	-0.345704	0.334756
htrC_b3989	159.071	126.316	116.603	120.637	169.476		0.217658	-0.114976	-0.230408	-0.181341	0.309068
htrE_b0139	55.6542	46.5492	44.2256	70.9088	70.7288		-0.0211877	-0.278922	-0.352797	0.328286	0.32462
htrL_b3618	52.9777	25.9936	53.6422	29.354	80.778		0.250499	-0.776729	0.268482	-0.601329	0.859077
hupA_b4000	2028.2	2859.61	4414.05	1542.5	3125.92		-0.369335	0.126284	0.752568	-0.764264	0.254746
hupB_b0440	1246.31	2770.78	1755.05	2196.01	2370.54		-0.678251	0.474379	-0.184401	0.138971	0.249302
hyaB_b0973	252.855	246.295	272.005	217.904	230.084		0.0566735	0.0187505	0.161996	-0.157944	-0.0794762
hyaC_b0974	68.1107	44.1646	66.3174	41.6921	82.0721		0.220516	-0.404475	0.182022	-0.487591	0.489527
hyaD_b0975	89.8664	80.9737	82.1752	94.8298	76.1463		0.0881713	-0.0621571	-0.0409075	0.16573	-0.150837
hyaF_b0977	100.708	94.2278	72.6451	111.753	86.9371		0.125839	0.0298851	-0.345402	0.275974	-0.0862957
hybA_b2996	177.3	171.741	172.236	168.768	175.757		0.0343051	-0.011653	-0.00750074	-0.0368461	0.0216947
hybB_b2995	27.3315	15.9696	23.0317	18.5562	48.273		0.152038	-0.623198	-0.0949054	-0.406625	0.97269
hybC_b2994	39.5619	29.5596	47.7776	26.516	58.7734		0.0308918	-0.389593	0.303115	-0.546357	0.601943
hybD_b2993	133.044	119.301	119.414	127.32	161.511		0.0193888	-0.137908	-0.136543	-0.0440555	0.299118
hybE_b2992	194.496	222.817	197.171	217.196	240.544		-0.136329	0.0597902	-0.116622	0.0229284	0.170232
hybG_b2990	75.5212	57.9074	63.8496	52.4159	103.068		0.140714	-0.242419	-0.10149	-0.386163	0.589357
hycA_b2725	36.8019	19.1427	9.38033	16.7536	55.1141		0.693545	-0.249441	-1.27852	-0.441764	1.27619
hycB_b2724	36.91	26.3707	29.9726	51.349	38.7155		0.0480439	-0.437032	-0.252324	0.524368	0.116943
hycC_b2723	39.7581	29.8424	32.3371	27.6596	55.0626		0.153118	-0.260768	-0.144941	-0.370351	0.622942
hycD_b2722	60.2268	44.6361	33.1028	36.6978	50.6565		0.452003	0.0198088	-0.411449	-0.262709	0.202345
hycE_b2721	123.117	164.804	108.713	132.177	131.146		-0.0869602	0.333761	-0.266466	0.015481	0.00418367
hycF_b2720	142.679	197.014	164.205	211.924	232.545		-0.388752	0.0767729	-0.186027	0.182022	0.315985
hycH_b2718	64.4258	77.6159	56.9158	80.5364	53.8772		-0.0307886	0.237925	-0.209598	0.291214	-0.288752
hycI_b2717	119.061	102.128	114.884	118.209	153.686		-0.0170157	-0.238338	-0.0685387	-0.0273767	0.351269
hydG_b4004	171.431	231.153	295.187	176.883	265.328		-0.378108	0.0531126	0.405894	-0.33294	0.252041
hydH_b4003	69.9992	73.806	74.1469	113.964	104.955		-0.289395	-0.212996	-0.206347	0.413773	0.294965
hydN_b2713	75.5131	42.7909	64.2122	64.5904	95.7628		0.187194	-0.632229	-0.0466853	-0.0382129	0.529933
hyfC_b2483	28.706	9.11567	17.9164	10.808	34.8166		0.693167	-0.961765	0.0130951	-0.716086	0.97159
hyfE_b2485	39.4396	29.0285	39.4934	27.5769	59.6099		0.0720972	-0.370078	0.0740638	-0.444087	0.668004
hyfF_b2486	113.849	103.175	101.517	117.09	104.064		0.0793166	-0.0627116	-0.0860837	0.119813	-0.050334
hyfH_b2488	47.9591	25.9191	31.2385	25.5096	46.4269		0.492775	-0.395014	-0.125704	-0.417989	0.445932
hyfI_b2489	100.631	98.2179	70.2375	105.158	81.2646		0.159734	0.124717	-0.359027	0.223218	-0.148642
hyfR_b2491	36.9827	21.6483	22.3735	27.8043	50.7388		0.290592	-0.482005	-0.434468	-0.120951	0.746831
hypA_b2726	140.365	131.119	115.232	150.796	151.051		0.0347362	-0.0635703	-0.249906	0.138151	0.140589
hypB_b2727	45.9517	40.3835	36.067	35.0774	53.5147		0.14111	-0.0452422	-0.208329	-0.248466	0.360927
hypC_b2728	110.83	100.271	103.064	126.08	125.287		-0.0227255	-0.167169	-0.127533	0.163266	0.154163
hypD_b2729	116.179	89.3273	76.0266	90.2539	86.8104		0.355129	-0.0240468	-0.256644	-0.00915873	-0.0652801
hypE_b2730	201.203	190.352	172.398	156.283	187.765		0.153421	0.073439	-0.0694877	-0.21107	0.0536974
hypF_b2712	161.328	157.893	147.59	158.265	198.232		-0.0220174	-0.053067	-0.150419	-0.049672	0.275176
iadA_b4328	57.7474	53.818	93.643	49.1656	81.3294		-0.171532	-0.2732	0.525883	-0.403639	0.322489
iap_b2753	66.3431	81.8727	92.4073	57.4718	107.271		-0.253529	0.0499068	0.224531	-0.460621	0.439713
ibpA_b3687	340.092	308.292	386.796	930.577	375.207		-0.327596	-0.469224	-0.141949	1.1246	-0.185835
ibpB_b3686	148.569	133.219	208.594	439.028	178.137		-0.431453	-0.588786	0.0581115	1.13173	-0.169599
icc_b3032	245.209	391.237	337.678	383.367	279.69		-0.39404	0.279991	0.0675966	0.250675	-0.204223
icdA_b1136	1154.57	5598.07	5570.74	4141.69	3283.59		-1.57977	0.6978	0.690739	0.26309	-0.0718555
iciA_b2916	63.0268	109.968	109.022	60.1196	85.0693		-0.391634	0.411412	0.398948	-0.459764	0.0410389
iclR_b4018	96.1498	106.93	126.589	83.0139	125.683		-0.144922	0.0083889	0.251874	-0.356853	0.241512
idnD_b4267	246.645	261.304	228.536	228.179	266.437		0.00552661	0.0888198	-0.104488	-0.106743	0.116885
idnK_b4268	42.1427	49.3215	41.7427	30.0585	44.5768		0.0386649	0.265599	0.024906	-0.448845	0.119675
idnO_b4266	137.545	141.198	111.304	159.998	150.815		-0.0166888	0.0211271	-0.322087	0.201461	0.116187
idnR_b4264	53.3521	62.7602	64.7944	30.8391	75.5529		-0.0451573	0.189148	0.235167	-0.835942	0.456785
idnT_b4265	189.357	209.756	196.632	188.743	242.042		-0.110291	0.0373122	-0.0559018	-0.114977	0.243858
ileS_b0026	99.5396	431.617	395.528	442.973	308.304		-1.57835	0.538062	0.412091	0.575529	0.0526643
ileT_b3852_s	4476.76	4173.88	4350.37	1769.62	6817.94		0.174903	0.0738376	0.133587	-1.16411	0.781784
ileU_b3277_s	4188.46	3779.66	4013.63	1780.09	6110.36		0.179862	0.0316982	0.118349	-1.05461	0.724699
ileX_b3069_f	248.898	230.076	112.872	200.133	472.707		0.128703	0.0152589	-1.01216	-0.185893	1.05409
ileY_b2652_f	533.32	457.868	242.384	410.083	799.114		0.230692	0.0106228	-0.907015	-0.148393	0.814092
ilvA_b3772	130.988	227.88	297.373	198.947	225.094		-0.673144	0.125695	0.509695	-0.0701947	0.107949
ilvB_b3671	523.7	894.256	556.44	563.135	382.31		-0.102035	0.669912	-0.0145495	0.00270514	-0.556033
ilvC_b3774	854.199	4257.86	5838.6	1371	3452.1		-1.55758	0.759909	1.2154	-0.874991	0.457255
ilvD_b3771	250.4	299.451	334.148	259.279	351.862		-0.243077	0.0150086	0.173176	-0.192806	0.247698
ilvE_b3770	2289.7	2181.87	2317.61	2136.68	2303.25		0.0286779	-0.0409155	0.0461571	-0.0711098	0.0371903
ilvG_1_b3767	187.066	1117.24	1164.24	356.688	603.936		-1.56761	1.01071	1.07016	-0.636495	0.123238
ilvH_b0078	296.815	476.642	634.445	381.77	562.627		-0.613006	0.0703365	0.482926	-0.249866	0.309609
ilvI_b0077	175.759	259.699	402.009	196.357	234.393		-0.466417	0.0968254	0.727213	-0.306536	-0.0510856
ilvL_b3766	4642.1	5294.69	4557.18	3564.22	7016.04		-0.0755641	0.114205	-0.1022	-0.456755	0.520315
ilvM_b3769	54.4167	176.875	412.237	117.953	166.89		-1.47097	0.229643	1.45039	-0.354875	0.14581
ilvN_b3670	410.432	737.487	364.434	651.73	353.637		-0.225249	0.620225	-0.396735	0.441882	-0.440123
ilvY_b3773	110.345	101.375	118.292	130.419	133.021		-0.0977555	-0.220075	0.00257576	0.143377	0.171877
imp_b0054	233.833	372.14	404.983	252.933	223.027		-0.301553	0.368814	0.49083	-0.188277	-0.369813
inaA_b2237	212.33	170.338	210.913	115.476	207.062		0.248506	-0.0694022	0.238846	-0.630209	0.21226
infA_b0884	623.316	988.319	2075.73	178.909	3192.3		-0.591284	0.0737292	1.1443	-2.39202	1.76528
infB_b3168	538.622	908.198	1044.73	705.777	990.179		-0.595575	0.158159	0.36021	-0.205636	0.282841
infC_b1718	7085.19	5428.77	7088.58	5879.66	6937.19		0.136604	-0.247577	0.137294	-0.13247	0.106149
INM13X_I	5.84951	20.5973	10.5414	10.4526	5.43311		-0.679337	1.13673	0.170342	0.158138	-0.785874
INM13X_II_3	4.83241	8.7845	11.5742	5.38464	6.28646		-0.531585	0.330632	0.728512	-0.375478	-0.15208
INM13X_II_5	1.5984	2.88476	7.26316	1.72712	1.64191		-0.637256	0.214567	1.54671	-0.525516	-0.598509
INM13X_IX	127.5	150.52	132.209	149.633	193.296		-0.224605	0.0148526	-0.172282	0.00632578	0.375709
INM13X_VI	1.96801	3.3677	7.34515	1.6782	2.64775		-0.574657	0.200369	1.3254	-0.80448	-0.146628
insA_1_b0022_s	180.356	114.395	109.784	117.202	244.272		0.311442	-0.345381	-0.404737	-0.310408	0.749084
insA_2_b0265_s	151.453	93.9242	75.5168	106.09	203.122		0.356681	-0.33262	-0.647319	-0.1569	0.780158
insA_5_b1894_s	72.127	47.8122	68.3068	46.1853	100.161		0.168213	-0.424947	0.0897032	-0.474892	0.641923
insA_7_b4294_f	342.471	269.181	284.176	333.336	327.044		0.144421	-0.202984	-0.124776	0.105416	0.0779237
intA_b2622	146.834	96.5284	153.789	70.9078	141.334		0.328728	-0.276432	0.395495	-0.721441	0.273651
intB_b4271	233.36	172.929	130.12	169.93	211.708		0.374638	-0.0577394	-0.468077	-0.0829787	0.234157
intC_b2349	48.7392	56.8034	46.5708	26.999	68.36		0.0417738	0.262669	-0.0238831	-0.810403	0.529844
intD_b0537	90.388	86.3815	85.7066	94.8225	108.078		-0.0369668	-0.102376	-0.113692	0.0321314	0.220903
intE_b1140	60.0089	91.8234	57.9791	61.045	65.4457		-0.142772	0.470913	-0.192416	-0.118075	-0.0176502
intF_b0281	107.569	125.971	131.421	78.3889	116.327		-0.0346291	0.1932	0.254304	-0.49117	0.0782946
ispA_b0421	177.255	318.313	348.253	90.5875	249.473		-0.268709	0.575911	0.705601	-1.23715	0.224349
ispB_b3187	258.316	262.158	415.672	202.129	321.56		-0.13394	-0.11264	0.552369	-0.4878	0.182011
ivbL_b3672	5188.43	4646.8	2220.5	3830.64	2975.23		0.524697	0.365636	-0.699717	0.0869841	-0.2776
katE_b1732	682.209	347.926	407.644	196.701	202.752		1.05181	0.0803756	0.308905	-0.742401	-0.698689
katG_b3942	524.51	754.808	557.757	547.998	569.347		-0.159069	0.366071	-0.0704024	-0.0958685	-0.0407309
kbl_b3617	500.107	477.904	420.821	462.07	420.384		0.13584	0.0703241	-0.11319	0.0217147	-0.114689
kch_b1250	481.305	376.432	457.776	328.136	456.296		0.211302	-0.14326	0.138993	-0.341355	0.134321
kdgT_b3909	175.299	163.681	111.495	136.686	172.601		0.22662	0.127689	-0.426219	-0.132333	0.204243
kdpA_b0698	68.8661	49.5359	45.2515	47.9186	75.9888		0.292473	-0.182847	-0.313356	-0.230736	0.434465
kdpB_b0697	15.5204	10.415	9.69806	15.8267	24.7589		0.110385	-0.465118	-0.568013	0.13858	0.784166
kdpC_b0696	405.942	354.763	418.776	429.216	465.049		-0.0254053	-0.219823	0.0194999	0.055025	0.170704
kdpD_b0695	192.539	157.929	149.461	182.215	200.017		0.135159	-0.150716	-0.230223	0.0556497	0.190131
kdpE_b0694	133.556	142.206	120.076	108.291	152.934		0.0340053	0.124543	-0.119492	-0.268526	0.22947
kdsA_b1215	306.731	449.698	523.058	254.603	469.032		-0.333193	0.218789	0.436803	-0.601918	0.279519
kdsB_b0918	163.519	196.464	340.777	105.618	227.674		-0.234217	0.0305897	0.825153	-0.86482	0.243294
kdtA_b3633	221.918	197.167	268.792	154.797	302.904		-0.00700794	-0.177617	0.269456	-0.526657	0.441826
kdtB_b3634	232.725	280.023	287.313	206.457	294.797		-0.147845	0.119074	0.156152	-0.32063	0.19325
kduI_b2843	189.872	139.857	122.101	203.16	194.964		0.188451	-0.252623	-0.448501	0.286041	0.226632
kefB_b3350	125.348	131.957	144.233	236.602	145.266		-0.281175	-0.207046	-0.0787122	0.635349	-0.0684164
kefC_b0047	96.3297	100.381	108.488	126.592	165.637		-0.281405	-0.221971	-0.109922	0.112729	0.500568
kgtP_b2587	1838.74	2589.68	1562.92	1718.06	1638.15		0.00100086	0.495057	-0.233473	-0.0969362	-0.165649
ksgA_b0051	289.565	221.07	320.078	109.628	169.924		0.483023	0.0936393	0.62756	-0.918248	-0.285974
kup_b3747	68.1189	62.9905	85.6703	43.8554	71.9692		0.0676314	-0.0452895	0.398371	-0.567669	0.146956
lacA_b0342	22.4005	22.5667	22.1794	21.1856	29.5417		-0.0630258	-0.0523613	-0.0773364	-0.143473	0.336196
lacI_b0345	115.944	150.242	148.843	155.274	164.928		-0.332804	0.0410561	0.0275593	0.0885842	0.175604
lacY_b0343	32.2055	18.7682	12.8848	10.0363	40.1191		0.69315	-0.0858666	-0.628487	-0.988929	1.01013
lacZ_b0344	189.082	200.612	186.168	242.471	223.863		-0.133079	-0.0476828	-0.155486	0.225722	0.110525
lamB_b4036	147.671	2270.47	170.726	1593.18	149.731		-1.52065	2.42188	-1.31136	1.9108	-1.50067
LAMCG_K_w	108.137	92.8926	72.5075	94.5641	85.4531		0.265807	0.0465821	-0.310851	0.0723111	-0.0738487
LAMCG_L_w	16.3133	37.6217	24.5626	22.0366	18.2947		-0.479032	0.726484	0.111382	-0.0451792	-0.313655
LAMCG_M_w	157.829	229.441	196.618	260.921	238.422		-0.43544	0.104321	-0.118407	0.289811	0.159715
LAMCG_mRNA-pr_w	7.77648	16.7657	17.3596	23.0121	9.05244		-0.810252	0.298071	0.348292	0.754951	-0.591063
lasT_b4403	154.33	140.854	182.351	140.432	177.121		-0.0342903	-0.166108	0.206409	-0.170437	0.164426
ldcC_b0186	212.254	375.835	335.827	360.68	307.599		-0.557284	0.267023	0.104642	0.207644	-0.0220251
ldhA_b1380	475.282	542.563	447.578	409.302	323.813		0.132976	0.323983	0.0463311	-0.0826423	-0.420647
lepA_b2569	200.59	255.621	316.035	131.764	211.306		-0.0948764	0.25488	0.560958	-0.70117	-0.0197923
lepB_b2568	765.209	642.826	649.397	720.819	628.651		0.171598	-0.0798276	-0.0651551	0.0853812	-0.111997
leuA_b0074	875.152	1728.62	1583.88	618.511	763.754		-0.228143	0.753873	0.627715	-0.728877	-0.424568
leuB_b0073	698.115	1442.9	1462.11	733.609	717.852		-0.445144	0.602291	0.621372	-0.373597	-0.404922
leuC_b0072	520.568	1199.88	1319.22	728.738	583.089		-0.63904	0.565691	0.702486	-0.153727	-0.475411
leuD_b0071	667.885	1183.86	1156.81	877.903	654.964		-0.396917	0.42891	0.395563	-0.00245515	-0.425101
leuL_b0075	899.848	1069.74	847.9	705.853	1139.23		-0.0307424	0.218765	-0.11653	-0.381056	0.309563
leuO_b0076	31.4941	23.744	29.512	19.1945	41.1063		0.166282	-0.241237	0.0725019	-0.548107	0.55056
leuP_b4369_f	3693.35	4316.97	4018.53	4107.55	6280.13		-0.253208	-0.0281188	-0.13147	-0.0998598	0.512657
leuQ_b4370_s	4293.75	4607.36	4077.35	3997.76	6094.04		-0.085842	0.0158601	-0.160448	-0.188888	0.419319
leuS_b0642	645.113	765.205	917.555	555.79	709.645		-0.135414	0.11088	0.372829	-0.350426	0.00213146
leuT_b3798_s	4226.94	4210.65	4087.65	4095.93	5230.21		-0.041584	-0.0471547	-0.089926	-0.0870066	0.265671
leuU_b3174	693.333	907.248	424.804	714.701	1717.31		-0.206704	0.181245	-0.913455	-0.162912	1.10183
leuV_b4368_s	4102.75	4618.58	4136.72	4098.79	5975.88		-0.144784	0.0260739	-0.132888	-0.146177	0.397776
leuW_b0672	1692.82	2731.39	3562.65	1537.13	4992.43		-0.636971	0.0532361	0.436552	-0.77616	0.923343
leuX_b4270	1436.7	2330.85	1294.25	2429.23	3295.34		-0.500573	0.197525	-0.651215	0.257168	0.697096
leuZ_b1909	2729.72	3196.42	1959.28	1284.29	4641.42		0.114539	0.342243	-0.363891	-0.973243	0.880352
lexA_b4043	197.83	280.362	347.213	241.786	281.656		-0.422746	0.0802832	0.388813	-0.133277	0.0869266
lgt_b2828	209.788	221.371	287.477	171.743	230.692		-0.0760807	0.0014534	0.378434	-0.364762	0.0609551
lig_b2411	363.27	313.537	359.553	366.73	380.432		0.0293944	-0.183012	0.0145566	0.0430704	0.0959907
lipA_b0628	140.613	209.097	226.931	159.821	203.708		-0.396493	0.175949	0.294031	-0.211766	0.13828
lipB_b0630	148.066	144.051	185.8	128.857	210.063		-0.118392	-0.158053	0.209118	-0.318862	0.386189
lit_b1139	38.4219	59.4325	55.8409	29.7776	36.1104		-0.1423	0.487023	0.397093	-0.510002	-0.231815
livF_b3454	363.79	575.659	668.213	512.876	916.161		-0.673462	-0.0113535	0.20374	-0.177958	0.659033
livG_b3455	179.156	340.931	564.472	247.601	402.523		-0.843721	0.0845425	0.811965	-0.37692	0.324134
livH_b3457	198.458	381.152	385.358	237.863	266.207		-0.516782	0.424751	0.440584	-0.255485	-0.0930673
livJ_b3460	753.454	3649.63	3227.78	2525.57	1978.29		-1.50256	0.773601	0.596393	0.24246	-0.109895
livK_b3458	256.332	766.803	994.075	544.539	677.723		-1.20518	0.375665	0.750164	-0.118156	0.197505
livM_b3456	168.122	320.433	439.156	234.927	322.224		-0.7474	0.183114	0.637825	-0.264696	0.191156
lldD_b3605	155.731	244.95	193.29	141.851	188.443		-0.221107	0.432324	0.090604	-0.355787	0.0539652
lldP_b3603	97.0815	293.802	76.9098	118.81	84.2178		-0.269573	1.328	-0.605602	0.0218152	-0.474644
lldR_b3604	88.0733	149.675	85.3957	83.0661	75.4492		-0.0825743	0.682482	-0.127116	-0.167019	-0.305773
lnt_b0657	392.852	521.706	388.594	400.412	358.505		-0.0578071	0.351444	-0.0735294	-0.0303078	-0.1898
lolA_b0891	335.044	416.359	547.386	553.948	412.53		-0.409447	-0.0959693	0.298761	0.315953	-0.109298
lon_b0439	508.769	465.059	629.662	403.426	483.665		0.0459479	-0.0836491	0.353515	-0.288759	-0.0270547
lpdA_b0116	252.242	2052.38	1579.36	917.314	845.835		-1.85581	1.16861	0.790649	0.00679675	-0.110243
lplA_b4386	129.832	130.142	125.922	130.861	149.263		-0.0343849	-0.0309443	-0.0785006	-0.0229958	0.166826
lpp_b1677	10449.1	9196.05	11751.2	11638.4	11114.4		-0.0459405	-0.230233	0.123489	0.109574	0.0431109
lpxA_b0181	558.127	643.08	687.496	464.22	1008.06		-0.218459	-0.014054	0.0822991	-0.484244	0.634457
lpxB_b0182	68.8247	83.6041	78.2086	70.3405	91.355		-0.181007	0.0996404	0.00339393	-0.149578	0.22755
lpxC_b0096	1353.13	1559	1372.1	909.365	1267.19		0.0887262	0.293047	0.108811	-0.484643	-0.00594139
lpxD_b0179	553.942	750.093	952.136	297.304	1043.14		-0.246819	0.190515	0.534613	-1.14462	0.666307
lrhA_b2289	970.575	535.109	251.188	569.329	521.997		0.894691	0.035684	-1.05538	0.125114	-0.000107313
lrp_b0889	884.246	1545.99	1611.22	1190.79	2149.74		-0.676537	0.129474	0.189096	-0.247138	0.605105
lspA_b0027	230.057	365.724	289.241	336.474	391.152		-0.462657	0.206107	-0.132377	0.0858464	0.303081
lysA_b2838	73.4151	90.0224	104.544	67.5205	118.051		-0.273736	0.0204714	0.236226	-0.394487	0.411526
lysC_b4024	97.6735	310.251	574.1	108.798	333.33		-1.22984	0.43756	1.32543	-1.07422	0.541075
lysP_b2156	198.144	282.123	454.269	113.53	330.404		-0.328196	0.181579	0.868802	-1.13167	0.409486
lysQ_b0749_s	6041.85	6209.84	5817.89	5524.51	7704.39		-0.0413236	-0.00175785	-0.0958179	-0.170467	0.309367
lysS_b2890	224.333	383.842	586.134	165.845	398.875		-0.51099	0.263881	0.874599	-0.946796	0.319305
lysT_b0743_s	5720.74	6308.4	5782.48	4979.67	7800.1		-0.0807396	0.0603327	-0.065253	-0.280891	0.366551
lysU_b4129	146.955	143.903	209.649	113.836	173.986		-0.0715006	-0.101778	0.441101	-0.439918	0.172096
lysW_b0745_s	5027.95	5709.72	5053.06	4208.49	7256.35		-0.0926486	0.0908011	-0.0854616	-0.349316	0.436625
lysY_b0747_s	5784.1	6784.86	5991	5180.15	8269.14		-0.127495	0.102731	-0.0767911	-0.286594	0.388149
lysZ_b0748_s	5767.4	6051.31	5733.76	5318.49	7627.3		-0.0694468	-0.000120355	-0.0778863	-0.186351	0.333805
lytB_b0029	161.285	251.498	179.843	233.192	395.035		-0.524467	0.116468	-0.367341	0.0074391	0.767901
lyxK_b3580	68.9829	64.6746	69.8828	80.3889	93.253		-0.116266	-0.209305	-0.097567	0.104492	0.318646
malE_b4034	136.66	2195.87	226.91	1915.54	199.424		-1.8184	2.18773	-1.08687	1.99069	-1.27315
malF_b4033	217.349	349.416	221.851	442.181	232.13		-0.366811	0.318122	-0.337233	0.657813	-0.271891
malG_b4032	112.189	306.418	124.717	218.171	130.198		-0.55532	0.89425	-0.402593	0.404208	-0.340544
malI_b1620	249.756	268.965	267.1	320.337	283.068		-0.148692	-0.0417929	-0.0518314	0.210379	0.0319373
malK_b4035	50.7528	825.526	60.3492	847.487	40.7617		-1.60379	2.41996	-1.35394	2.45784	-1.92007
malM_b4037	115.206	713.091	123.383	500.031	147.206		-1.04004	1.58983	-0.941116	1.07776	-0.686423
malP_b3417	108.548	180.319	228.394	247.874	167.259		-0.724087	0.0081314	0.349105	0.467187	-0.100336
malQ_b3416	184.788	215.519	244.524	242.817	285.937		-0.329975	-0.108031	0.0741303	0.0640236	0.299852
malS_b3571	80.6953	73.5586	73.6658	82.9314	112.477		-0.0506854	-0.184276	-0.182175	-0.0112516	0.428388
malT_b3418	147.746	541.609	119.512	220.526	130.586		-0.393576	1.48056	-0.69954	0.184254	-0.571695
malX_b1621	58.1297	69.916	54.7469	61.2667	59.7044		-0.0588477	0.207499	-0.145346	0.01698	-0.0202859
malY_b1622	43.4039	54.8119	64.8619	36.7371	59.3525		-0.225422	0.111243	0.354125	-0.466009	0.226062
malZ_b0403	257.272	249.957	238.652	282.522	174.405		0.115157	0.0735424	0.00677094	0.250226	-0.445696
manA_b1613	244.438	249.392	298.023	188.877	267.422		-0.0145059	0.0144407	0.271449	-0.386527	0.115144
manX_b1817	829.077	2475.8	1224.41	943.115	510.432		-0.325393	1.25292	0.237116	-0.139466	-1.02518
manY_b1818	897.961	3095.55	1508.58	1806.51	521.036		-0.55143	1.23404	0.197037	0.457051	-1.3367
manZ_b1819	247.579	965.983	383.121	858.576	166.192		-0.762608	1.2015	-0.132697	1.03145	-1.33765
map_b0168	327.618	523.026	831.756	219.782	509.144		-0.415826	0.259042	0.928319	-0.991768	0.220233
marA_b1531	151.775	215.101	316.616	73.307	239.721		-0.234678	0.268402	0.826122	-1.28459	0.424744
marB_b1532	75.7696	96.6156	167.485	93.1243	113.255		-0.47448	-0.123843	0.669861	-0.176941	0.105404
marR_b1530	301.917	390.149	493.958	359.122	340.181		-0.300516	0.0693568	0.40972	-0.0501944	-0.128366
mazG_b2781	708.755	256.313	230.06	370.834	240.941		1.11636	-0.351025	-0.506921	0.181842	-0.440252
mbhA_b0230	57.4973	96.5516	66.6183	93.4445	71.8968		-0.396656	0.35115	-0.184232	0.30396	-0.0742225
mcrA_b1159	72.8132	82.8883	75.3763	55.6656	80.8923		-0.000253566	0.186715	0.0496574	-0.387668	0.151549
mcrB_b4346	47.9764	46.8912	89.6078	43.4065	102.262		-0.36315	-0.396158	0.538149	-0.507564	0.728723
mcrC_b4345	34.976	23.2756	29.5877	18.1338	57.4229		0.212268	-0.375279	-0.0291002	-0.735416	0.927528
mcrD_b4344	194.116	230.474	198.487	209.131	227.413		-0.123139	0.124546	-0.0910133	-0.0156509	0.105257
mdaA_b0851	161.59	362.062	401.018	177.364	271.23		-0.671356	0.492542	0.639973	-0.536981	0.0758224
mdaB_b3028	381.687	578.741	557.002	158.848	325.649		0.069599	0.670127	0.614891	-1.19514	-0.159473
mdh_b3236	1408.83	4220.99	2601.62	3758.07	1913.82		-0.86509	0.717994	0.019823	0.550405	-0.423132
mdlA_b0448	50.6572	29.6451	40.4804	23.5284	65.262		0.367481	-0.405493	0.0439374	-0.738883	0.732957
mdlB_b0449	209.148	210.213	261.721	205.228	267.138		-0.13132	-0.123992	0.192186	-0.158616	0.221741
mdoB_b4359	191.077	249.592	183.339	228.867	220.619		-0.158707	0.22671	-0.218347	0.101648	0.0486958
mdoG_b1048	231.694	472.531	541.225	214.54	293.112		-0.496091	0.532098	0.727917	-0.607065	-0.156859
mdoH_b1049	208.558	275.437	332.579	257.859	370.398		-0.441857	-0.040583	0.231392	-0.135723	0.386771
melA_b4119	238.858	157.803	106.896	148.118	133.532		0.65727	0.059241	-0.502676	-0.0321367	-0.181698
melB_b4120	81.6015	48.2732	42.4409	56.415	52.6869		0.572836	-0.184537	-0.370304	0.0403195	-0.058315
melR_b4118	54.725	53.477	29.0874	112.888	51.749		-0.00377278	-0.0370543	-0.915578	1.04085	-0.0844418
menA_b3930	118.061	106.617	106.033	70.9593	129.507		0.180617	0.0335221	0.0255979	-0.553852	0.314115
menB_b2262	464.576	432.106	497.227	447.671	544.581		-0.0338434	-0.138373	0.0641466	-0.0873191	0.195389
menC_b2261	211.898	208.956	250.839	186.468	229.568		-0.0308661	-0.0510369	0.212526	-0.215308	0.0846855
menD_b2264	114.812	110.233	106.337	112.748	124.427		0.0158985	-0.0428188	-0.0947313	-0.0102731	0.131925
menE_b2260	111.448	88.0548	83.7023	86.531	111.649		0.223082	-0.116815	-0.189949	-0.142	0.225682
menF_b2265	148.15	135.114	136.293	139.489	173.384		0.0226447	-0.110237	-0.0977024	-0.0642625	0.249557
menG_b3929	1036.77	794.133	806.733	775.993	1343.25		0.158185	-0.226458	-0.203748	-0.259795	0.531817
mepA_b2328	76.2642	118.953	154.457	102.56	108.597		-0.519348	0.121966	0.49878	-0.0919573	-0.00944119
mesJ_b0188	226.572	380.969	359.108	354.081	314.496		-0.506267	0.243437	0.158181	0.137843	-0.0331947
metA_b4013	466.906	701.828	1122.37	250.887	660.5		-0.291532	0.296453	0.973812	-1.18763	0.208894
metB_b3939	106.334	167.237	316.02	59.6837	178.656		-0.428018	0.225273	1.14339	-1.26121	0.320563
metC_b3008	184.371	366.403	473.801	297.511	291.169		-0.740413	0.250406	0.621256	-0.0500818	-0.0811681
metE_b3829	126.079	2283.1	4105.04	1718.08	1764.81		-3.35582	0.822774	1.66918	0.412577	0.451293
metF_b3941	143.596	336.945	733.624	103.735	635.307		-1.05197	0.178528	1.30106	-1.52108	1.09347
metG_b2114	119.459	228.149	376.59	119.693	174.829		-0.628438	0.305022	1.02804	-0.625615	-0.0790095
metH_b4019	620.569	556.216	584.002	720.14	599.278		0.016249	-0.141697	-0.0713693	0.230935	-0.0341172
metJ_b3938	984.122	902.017	1359.96	601.571	1716.12		-0.0866224	-0.212305	0.380033	-0.796725	0.715619
metK_b2942	909.995	1203.44	2042.14	245.471	1141.77		-0.00128409	0.40195	1.16487	-1.89159	0.326057
metL_b3940	948.121	877.955	911.787	904.148	990.163		0.0346432	-0.076281	-0.0217312	-0.0338691	0.097238
metR_b3828	113.735	138.858	150.566	94.2365	118.513		-0.0961409	0.191793	0.308579	-0.367459	-0.0367718
metT_b0673_s	2898.88	2862.79	3598.41	2516.9	4514.56		-0.145806	-0.16388	0.166058	-0.349654	0.493283
metU_b0666_s	1631.57	2538.46	2877.37	1309.91	4812.18		-0.539964	0.0977288	0.278526	-0.856757	1.02047
metV_b2816_s	2805.1	3743.59	3236.41	2812.29	2710.11		-0.115341	0.301029	0.0910012	-0.111648	-0.165042
metW_b2815_s	3042.78	3740.71	3594.92	2795.53	2913.48		-0.0707154	0.227207	0.169854	-0.192984	-0.133362
metY_b3171_f	3349.01	4252.06	3811.08	3172.51	3333.7		-0.0892344	0.255193	0.0972308	-0.167344	-0.0958448
metZ_b2814_s	3245.19	4096.29	3727.69	3011.8	3100.29		-0.0724834	0.263531	0.127496	-0.18016	-0.138383
mfd_b1114	121.82	138.542	166.228	165.362	168.602		-0.308746	-0.123174	0.139666	0.13213	0.160124
mglA_b2149	241.425	666.763	89.5506	288.405	99.8603		0.196454	1.66205	-1.23435	0.452975	-1.07714
mglB_b2150	806.025	3264.13	180.177	1153.43	149.49		0.41147	2.42927	-1.74994	0.928504	-2.01931
mglC_b2148	172.677	261.419	204.252	133.515	270.529		-0.223439	0.374849	0.0188352	-0.594513	0.424268
mgsA_b0963	472.084	1080.36	722.603	888.238	706.289		-0.660335	0.534062	-0.0461752	0.251568	-0.0791198
mgtA_b4242	71.3259	91.8376	93.0249	49.313	93.9271		-0.122501	0.242157	0.260689	-0.654959	0.274614
mhpA_b0347	80.9588	114.432	93.3671	65.7016	121.656		-0.198249	0.300982	0.00747729	-0.499508	0.389299
mhpC_b0349	56.5629	82.2537	59.7216	75.9913	88.7078		-0.338761	0.201464	-0.260364	0.0872173	0.310444
mhpD_b0350	47.3944	75.5772	67.5206	68.0807	58.8785		-0.40388	0.269355	0.106731	0.118649	-0.0908555
mhpE_b0352	100.663	175.14	146.545	212.49	158.86		-0.615374	0.183601	-0.0735636	0.462488	0.0428486
mhpF_b0351	39.4677	92.0764	66.9376	102.807	63.1988		-0.808944	0.413215	-0.0468001	0.57225	-0.12972
mhpR_b0346	276.872	455.079	264.681	557.246	265.078		-0.319645	0.397253	-0.38461	0.68945	-0.382447
miaA_b4171	3947.39	2927.42	2798.65	4357.7	3270.58		0.211224	-0.220045	-0.284944	0.353892	-0.0601281
minC_b1176	778.135	867.43	756.365	694.806	693.382		0.0427983	0.199525	0.0018604	-0.120612	-0.123572
minD_b1175	661.453	1121.79	1280.07	702.529	780.111		-0.407913	0.354179	0.544599	-0.320994	-0.169872
minE_b1174	531.592	975.198	976.333	766.18	1007.55		-0.640451	0.234925	0.236603	-0.113087	0.282009
mioC_b3742	833.107	1268.61	1550.98	366.604	1552.75		-0.243451	0.363224	0.653156	-1.42773	0.654801
mipB_b0825	225.674	181.331	217.863	176.935	332.055		0.0320545	-0.28356	-0.0187645	-0.318966	0.589236
mlc_b1594	126.481	175.513	130.738	92.312	129.604		-0.0202548	0.452402	0.027503	-0.474585	0.0149348
mltA_b2813	109.471	291.498	275.296	199.462	260.946		-0.972428	0.440509	0.358007	-0.106863	0.280775
mltB_b2701	341.429	417.455	469.359	394.047	414.311		-0.24701	0.0430247	0.212096	-0.0402283	0.0321181
mltC_b2963	157.689	181.469	292.692	124.192	279.789		-0.315538	-0.112897	0.576763	-0.660048	0.511719
mltE_b1193	127.475	181.248	189.307	107.042	157.178		-0.225682	0.282068	0.344831	-0.47772	0.0765026
moaA_b0781	575.272	455.051	593.038	512.225	603.997		0.078301	-0.259915	0.122181	-0.0891656	0.148598
moaB_b0782	576.55	643.439	669.408	557.09	573.499		-0.0633215	0.0950361	0.152119	-0.112857	-0.0709763
moaC_b0783	375.328	435.583	506.117	359.876	472.016		-0.183229	0.0315664	0.24809	-0.243881	0.147455
moaD_b0784	576.006	789.284	940.087	619.72	778.742		-0.340353	0.114108	0.366357	-0.23482	0.0947085
moaE_b0785	302.732	355.549	331.134	260.701	402.532		-0.11136	0.120648	0.0180143	-0.327005	0.299703
mobA_b3857	65.5489	51.1967	64.7266	48.3069	62.6894		0.175885	-0.180636	0.157672	-0.264457	0.111535
mobB_b3856	136.459	131.589	129.431	143.3	124.994		0.0369501	-0.0154785	-0.0393342	0.107521	-0.0896586
modA_b0763	91.2252	917.156	110.538	344.52	86.9187		-1.0908	2.23886	-0.813766	0.82628	-1.16057
modB_b0764	220.819	297.235	231.364	237.626	252.767		-0.159362	0.269377	-0.0920623	-0.053534	0.0355814
modC_b0765	132.05	232.481	167.432	170.165	165.631		-0.370252	0.445777	-0.0277606	-0.00440156	-0.0433632
modF_b0760	77.7355	124.647	156.995	88.9532	122.76		-0.509789	0.171414	0.504284	-0.315316	0.149406
moeA_b0827	97.8032	93.1217	113.613	70.4447	86.5837		0.100753	0.0299891	0.316928	-0.372637	-0.0750329
mog_b0009	150.278	161.4	155.014	148.669	168.83		-0.0600358	0.042971	-0.0152711	-0.0755658	0.107902
molR_1_b2115	25.6541	26.4466	13.2908	32.6298	39.4627		-0.0126865	0.0312064	-0.961448	0.334314	0.608614
molR_3_b2117	94.5949	136.532	95.2606	97.7877	106.825		-0.152566	0.376839	-0.142448	-0.104675	0.0228495
mopA_b4143	1535.09	2075.04	1774.24	2302.7	1775.01		-0.28764	0.147176	-0.0787623	0.297363	-0.0781363
mopB_b4142	3330.99	2792.58	3697.68	3284.72	2572.34		0.0993467	-0.155006	0.250016	0.079166	-0.273523
motA_b1890	115.798	152.056	105.712	74.2365	140.384		0.0204241	0.413416	-0.111047	-0.620986	0.298192
motB_b1889	32.0712	21.311	35.319	31.6262	37.6771		0.0476525	-0.542028	0.186819	0.0274944	0.280062
mraY_b0087	125.731	152.111	143.655	164.157	141.776		-0.205012	0.0697719	-0.0127443	0.179724	-0.0317392
mrcA_b3396	486.147	514.501	484.576	448.036	545.388		-0.0250448	0.0567365	-0.0297145	-0.142823	0.140846
mrdA_b0635	88.0469	77.5254	141.615	58.5602	158.59		-0.152527	-0.33613	0.533103	-0.740878	0.696431
mrdB_b0634	221.563	235.689	336.935	160.373	279.808		-0.112871	-0.0237036	0.491882	-0.579157	0.223849
mreB_b3251	395.581	782.985	857.978	171.291	520.328		-0.257981	0.727031	0.858987	-1.4655	0.137468
mreC_b3250	236.197	242.7	273.055	253.958	281.131		-0.120847	-0.0816636	0.0883538	-0.0162478	0.130405
mreD_b3249	190.216	140.437	166.795	78.2445	206.119		0.358603	-0.0791122	0.169041	-0.922974	0.474442
mrp_b2113	214.333	210.186	389.796	205.327	418.196		-0.347415	-0.375602	0.515451	-0.409345	0.616911
mrr_b4351	166.148	184.893	169.004	165.328	200.261		-0.088217	0.0660047	-0.0636285	-0.0953548	0.181196
mrsA_b3176	275.765	394.116	459.983	361.998	413.543		-0.446092	0.0690885	0.292049	-0.0535501	0.138505
msbA_b0914	176.179	162.097	183.794	93.6304	172.003		0.201148	0.0809631	0.262195	-0.710845	0.166539
msbB_b1855	648.906	603.471	583.356	542.833	619.263		0.116663	0.0119382	-0.0369697	-0.140838	0.049206
mscL_b3291	2905.09	2537.22	2479.06	3878.95	2708.7		0.0216046	-0.17373	-0.207185	0.438688	-0.0793777
msrA_b4219	248.824	268.076	291.239	234.615	185.657		0.0345444	0.142061	0.261622	-0.050286	-0.387942
msyB_b1051	4659.92	2263.69	2282.24	2062.3	1504.73		0.975667	-0.0659618	-0.0541877	-0.200384	-0.655134
mtgA_b3208	44.6157	55.455	48.7996	40.9879	64.9799		-0.172635	0.141132	-0.0433167	-0.294988	0.369808
mtlA_b3599	496.277	384.534	385.054	516.068	432.997		0.174898	-0.193136	-0.191186	0.231314	-0.0218901
mtlD_b3600	232.711	208.925	195.261	151.63	184.347		0.272558	0.117004	0.0194223	-0.345426	-0.0635576
mtlR_b3601	166.404	212.312	214.645	118.811	180.517		-0.0700362	0.28146	0.297226	-0.556058	0.0474084
mtr_b3161	111.23	120.966	108.343	109.748	121.085		-0.0372477	0.0838079	-0.0751877	-0.056599	0.0852265
mukB_b0924	415.586	476.263	425.339	498.042	466.97		-0.131876	0.0647353	-0.09841	0.129244	0.0363067
mukE_b0923	272.475	354.386	424.55	250.459	289.985		-0.197463	0.181735	0.442348	-0.319012	-0.107608
mukF_b0922	338.819	344.979	337.785	281.689	407.239		-0.00410673	0.021887	-0.00851624	-0.270518	0.261254
murA_b3189	170.326	291.609	398.497	104.137	345.457		-0.46248	0.313257	0.763791	-1.1723	0.557728
murB_b3972	145.994	126.986	209.057	69.1665	174.457		0.100811	-0.100429	0.618798	-0.976953	0.357773
murC_b0091	137.78	168.054	155.253	199.489	234.589		-0.352105	-0.0655465	-0.17985	0.181838	0.415664
murD_b0088	136.82	201.357	168.843	252.578	183.923		-0.43443	0.123046	-0.131027	0.450019	-0.0076077
murE_b0085	166.724	360.123	384.554	380.618	375.422		-0.935737	0.175291	0.269987	0.255145	0.235314
murF_b0086	258.944	481.224	403.846	385.046	377.653		-0.530409	0.363659	0.110756	0.0419816	0.014012
murG_b0090	344.671	515.522	301.763	337.05	382.152		-0.101136	0.479678	-0.29294	-0.133393	0.0477908
murI_b3967	168.587	167.847	194.869	125.099	193.973		0.00507914	-0.0012674	0.21409	-0.425344	0.207442
mutH_b2831	73.9364	52.8489	61.9944	50.4049	70.8999		0.270356	-0.214055	0.0162092	-0.282365	0.209855
mutL_b4170	143.29	163.737	152.416	86.496	243.468		-0.0636161	0.128826	0.0254603	-0.791849	0.701178
mutM_b3635	101.005	97.2724	110.172	132.041	150.3		-0.206197	-0.260521	-0.0808659	0.180362	0.367221
mutS_b2733	78.5449	78.6066	96.3933	58.8758	113.17		-0.0815215	-0.0803886	0.213894	-0.497364	0.445381
mutT_b0099	123.987	98.7618	135.307	117.046	189.475		-0.0653178	-0.393482	0.0607298	-0.148431	0.546501
mutY_b2961	305.65	311.356	406.502	271.275	360.269		-0.100627	-0.0739427	0.310755	-0.272752	0.136567
mviM_b1068	192.755	220.792	199.131	236.947	220.728		-0.147233	0.0486863	-0.100284	0.150563	0.048268
mviN_b1069	172.375	223.547	274	177.046	301.354		-0.377627	-0.00259943	0.290998	-0.339053	0.428282
nac_b1988	132.505	108.251	128.82	175	106.922		0.0481073	-0.243559	0.00741712	0.449415	-0.261381
nadA_b0750	111.195	438.006	453.57	109.313	207.519		-0.976323	1.00154	1.05191	-1.00095	-0.0761718
nadB_b2574	211.531	244.79	236.329	174.334	286.949		-0.106303	0.104373	0.0536249	-0.385318	0.333623
nadC_b0109	60.1771	56.3943	109.209	26.2615	115.458		-0.101991	-0.195657	0.757814	-1.29826	0.83809
nadE_b1740	253.39	326.627	696.457	183.905	412.514		-0.413129	-0.0468443	1.04555	-0.875528	0.289955
nadR_b4390	413.558	483.44	404.655	397.829	416.35		-0.0295232	0.195724	-0.0609204	-0.0854644	-0.019816
nagA_b0677	308.808	328.038	360.688	249.44	360.591		-0.045366	0.0417868	0.178675	-0.353383	0.178287
nagB_b0678	134.055	178.128	227.306	97.1642	110.831		-0.0866216	0.323468	0.675189	-0.55095	-0.361085
nagC_b0676	269.242	302.605	313.188	236.666	319.109		-0.0891505	0.0793818	0.128975	-0.275202	0.155995
nagD_b0675	118.467	187.007	294.704	88.5996	260.578		-0.538301	0.120306	0.77648	-0.957414	0.598929
nagE_b0679	275.359	694.702	276.383	712.119	320.449		-0.586004	0.749076	-0.580649	0.7848	-0.367223
nanA_b3225	116.734	98.6151	63.9679	82.0564	70.5686		0.469163	0.225818	-0.398642	-0.0393745	-0.256964
napB_b2203	142.905	134.213	139.019	120.146	135.607		0.0912398	0.000707788	0.0514654	-0.159028	0.015615
napC_b2202	349.512	263.987	196.608	312.811	286.138		0.336715	-0.0681598	-0.493305	0.176665	0.0480845
napD_b2207	136.035	132.357	138.67	142.603	142.579		-0.0247889	-0.0643323	0.00288892	0.0432375	0.0429947
napF_b2208	43.2379	31.9903	37.7901	42.0937	57.9943		0.0488055	-0.385856	-0.145483	0.0101134	0.47242
napG_b2205	344.342	348.545	304.63	309.467	305.783		0.0969344	0.114437	-0.0798498	-0.0571222	-0.0743996
napH_b2204	25.6025	31.3273	41.94	45.4047	62.7259		-0.624502	-0.333367	0.0875399	0.202055	0.668274
narH_b1225	36.3786	42.5555	41.301	19.4553	58.6451		-0.0390672	0.187188	0.144019	-0.941994	0.649853
narJ_b1226	166.832	180.336	101.468	170.347	168.268		0.112527	0.224818	-0.604844	0.142607	0.124892
narK_b1223	60.7811	157.495	103.8	133.341	139.844		-0.896255	0.477357	-0.124143	0.237171	0.305869
narL_b1221	188.479	260.68	293.111	210.075	280.883		-0.367397	0.100479	0.269646	-0.210896	0.208168
narP_b2193	117.566	143.116	137.432	100.164	175.607		-0.171347	0.112367	0.0539003	-0.402454	0.407533
narQ_b2469	39.1191	36.5707	30.4306	50.0331	47.6118		-0.0357841	-0.132969	-0.398134	0.319226	0.247662
narU_b1469	157.663	175.18	150.593	184.082	149.744		-0.0469926	0.105001	-0.113182	0.176512	-0.121339
narV_b1465	102.682	90.5193	97.282	64.1126	116.846		0.150581	-0.0313054	0.0726421	-0.528923	0.337006
narW_b1466	1506.02	1679.64	1243.95	1392.45	1340.4		0.0799188	0.23733	-0.195894	-0.0331966	-0.0881585
narX_b1222	465.907	545.46	522.404	478.268	644.387		-0.179644	0.0477878	-0.0145197	-0.141866	0.288242
narY_b1467	104.524	92.7323	87.8258	106.387	98.2914		0.0974035	-0.0752869	-0.153714	0.122891	0.00870634
ndh_b1109	318.212	403.203	377.297	287.784	372.901		-0.134207	0.207312	0.111506	-0.279208	0.0945978
ndk_b2518	479.086	1623.47	1446.02	142.679	1051.68		-0.548257	1.21247	1.04547	-2.29577	0.586083
nei_b0714	563.145	527.895	514.215	490.313	613.095		0.0603179	-0.0329376	-0.0708169	-0.139486	0.182922
nemA_b1650	72.3021	61.5132	102.293	36.7226	75.1767		0.130733	-0.102409	0.631331	-0.846636	0.186981
nfi_b3998	132.896	95.6153	162.127	82.3941	131.896		0.177748	-0.297236	0.464575	-0.511937	0.166851
nfnB_b0578	230.703	463.36	595.963	220.798	400.26		-0.621375	0.384722	0.747811	-0.684684	0.173526
nfo_b2159	260.631	198.792	202.485	167.376	197.312		0.359078	-0.0316713	-0.00511592	-0.279838	-0.0424523
nhaA_b0019	381.355	258.423	225.289	250.028	201.965		0.569366	0.00796629	-0.189991	-0.0396785	-0.347663
nhaB_b1186	153.059	245.405	227.565	130.877	205.256		-0.290146	0.390931	0.282045	-0.516022	0.133191
nhaR_b0020	74.5932	163.952	161.434	144.23	144.915		-0.831866	0.304291	0.281962	0.119389	0.126224
nikA_b3476	88.4715	90.4759	83.1187	89.5601	110.734		-0.0567476	-0.0244268	-0.146787	-0.0391042	0.267066
nikB_b3477	265.866	193.918	345.411	244.562	236.838		0.0729871	-0.382265	0.450602	-0.0475119	-0.0938116
nikC_b3478	146.732	140.014	125.166	169.964	167.037		-0.0204153	-0.0880278	-0.249756	0.19163	0.166569
nikD_b3479	59.5764	42.4469	46.9462	42.0507	82.0236		0.174825	-0.314256	-0.168907	-0.327786	0.636124
nikE_b3480	131.124	138.771	133.93	143.445	183.663		-0.145603	-0.063829	-0.115056	-0.0160375	0.340526
ninE_b0548	99.1395	87.7539	76.2835	102.008	101.252		0.0965034	-0.0794934	-0.281586	0.137654	0.126922
nirB_b3365	96.5673	84.6005	75.9893	78.3117	131.137		0.0794891	-0.111379	-0.266249	-0.222818	0.520957
nlp_b3188	53.9817	18.3923	24.749	19.4781	77.3978		0.725853	-0.827516	-0.399247	-0.744765	1.24567
nlpA_b3661	182.628	422.513	882.975	189.021	709.413		-1.09818	0.111906	1.17528	-1.04854	0.859536
nlpB_b2477	248.178	345.79	576.468	223.771	740.208		-0.624318	-0.145797	0.591547	-0.77367	0.952238
nlpC_b1708	244.178	274.295	219.401	167.59	274.631		0.0720008	0.239796	-0.0823623	-0.470996	0.241562
nlpD_b2742	6805.41	5318.81	4438.93	6658.07	3783.29		0.370133	0.0145549	-0.246337	0.338555	-0.476907
nmpC_b0553	688.382	3314.7	1427.13	1329.63	922.115		-0.938183	1.32941	0.113653	0.0115609	-0.516445
nohA_b1548_s	82.5832	54.7513	55.5109	68.1781	83.0269		0.286968	-0.305987	-0.286109	0.0104284	0.294699
nrdA_b2234	156.065	303.822	345.061	126.139	218.759		-0.457169	0.50391	0.687535	-0.764302	0.0300261
nrdB_b2235	196.882	327.098	418.633	253.907	308.195		-0.566846	0.165546	0.521509	-0.199877	0.0796667
nrdD_b4238	319.24	285.926	258.828	266.497	301.095		0.161318	0.00231882	-0.141329	-0.0992037	0.0768958
nrdE_b2675	214.296	568.605	479.281	247.823	62.915		-0.202133	1.20569	0.959134	0.00757219	-1.97026
nrdF_b2676	174.811	520.654	425.377	282.244	42.7849		-0.3036	1.27093	0.979346	0.387547	-2.33422
nrdG_b4237	126.897	79.9803	63.9767	74.7227	105.371		0.53724	-0.128701	-0.450799	-0.226799	0.26906
nrdH_b2673	994.398	2679.99	2077.81	1114.75	178.622		-0.0362824	1.39405	1.02689	0.128542	-2.5132
nrdI_b2674	333.808	834.378	706.736	302.266	60.6713		0.0398594	1.36154	1.12201	-0.10334	-2.42007
nrfA_b4070	131.786	116.665	131.986	130.887	141.372		0.0164427	-0.159383	0.0186305	0.0065674	0.117742
nrfB_b4071	41.3761	30.9088	46.8353	25.9436	67.7523		0.0407856	-0.379994	0.219584	-0.632633	0.752258
nrfC_b4072	114.925	99.7591	106.347	117.698	131.457		0.017558	-0.186614	-0.0943553	0.0519552	0.211456
nrfD_b4073	340.313	507.72	467.746	385.48	389.356		-0.282011	0.29516	0.176852	-0.102217	-0.0877834
nrfE_b4074	41.7	21.7511	29.8842	31.1883	62.1949		0.252383	-0.686576	-0.228281	-0.166659	0.829132
nrfF_b4075	83.051	82.0885	73.2872	90.9481	103.292		-0.0496903	-0.0665077	-0.230127	0.0813557	0.264969
nrfG_b4076	75.3854	51.2604	56.367	66.9531	104.061		0.136387	-0.420053	-0.283047	-0.034747	0.60146
nth_b1633	94.0863	108.959	112.508	122.81	150.213		-0.305805	-0.0940761	-0.0478339	0.0785666	0.369148
ntpA_b1865	445.137	483.71	592.947	421.608	477.162		-0.111086	0.0088071	0.302568	-0.189433	-0.0108561
nuoA_b2288	419.994	771.461	581.92	510.26	582.974		-0.420321	0.456904	0.0501315	-0.139457	0.0527422
nuoB_b2287	400.612	740.255	609.198	432.963	547.868		-0.410837	0.47498	0.193869	-0.298799	0.0407861
nuoC_b2286	328.066	554.776	624.338	422.907	533.288		-0.550709	0.207211	0.377632	-0.184354	0.15022
nuoE_b2285	567.436	1068.24	933.255	839.293	955.608		-0.58944	0.323267	0.128374	-0.0247227	0.162522
nuoF_b2284	782.688	880.675	891.499	829.791	876.665		-0.121173	0.0489989	0.0666224	-0.0368628	0.0424149
nuoG_b2283	377.864	514.208	543.583	476.993	559.208		-0.374147	0.0703375	0.150486	-0.0380464	0.19137
nuoH_b2282	191.162	247.693	276.8	251.209	279.609		-0.370103	0.00365475	0.163946	0.0239898	0.178512
nuoI_b2281	249.648	425.272	415.251	309.827	415.856		-0.510067	0.258424	0.224021	-0.198499	0.226122
nuoJ_b2280	183.927	304.663	363.621	240.196	329.883		-0.587857	0.140224	0.395446	-0.202778	0.254965
nuoK_b2279	140.485	223.59	276.793	188.632	267.125		-0.600218	0.0702219	0.378174	-0.175059	0.326881
nuoL_b2278	171.056	329.276	291.206	296.068	328.325		-0.688903	0.255925	0.0786682	0.102557	0.251753
nuoM_b2277	140.945	255.857	238.932	162.198	191.471		-0.453258	0.406947	0.30821	-0.250634	-0.0112645
nuoN_b2276	232.002	346.061	290.842	308.786	388.129		-0.411571	0.165318	-0.0854729	0.000898783	0.330828
nupC_b2393	190.248	182.843	308.434	93.6571	182.975		0.0877702	0.0304943	0.784851	-0.934651	0.0315355
nupG_b2964	129.175	82.9632	63.308	134.966	68.2725		0.504866	-0.133917	-0.524001	0.568136	-0.415084
nusA_b3169	760.008	1203.8	1688.56	589.68	1157.67		-0.411254	0.252255	0.740453	-0.777337	0.195883
nusB_b0416	302.495	446.999	696.386	279.523	622.398		-0.538664	0.0246967	0.664312	-0.652608	0.502263
nusG_b3982	924.555	1131.97	1503.15	487.981	1807.37		-0.207658	0.0843468	0.4935	-1.12959	0.759403
ogrK_b2082	100.368	104.767	114.215	106.169	135.45		-0.152372	-0.0904874	0.0340804	-0.0713092	0.280089
ogt_b1335	112.665	124.321	97.4649	109.134	122.797		-0.0022486	0.139782	-0.211333	-0.0481874	0.121987
ompA_b0957	2900.43	5099.7	6155.56	4442.37	3642.75		-0.568719	0.245427	0.516905	0.0463442	-0.239957
ompC_b2215	5811.76	5217.34	5187.12	2551.12	2572.59		0.53666	0.380999	0.372619	-0.651184	-0.639094
ompF_b0929	2387.12	8586.89	7174.96	7381.11	6192.85		-1.28769	0.559172	0.300007	0.340874	0.0876397
ompG_b1319	62.3415	56.5651	50.3107	48.4863	60.7278		0.170012	0.0297313	-0.139316	-0.192604	0.132176
ompR_b3405	216.237	322.141	240.308	330.678	221.859		-0.275439	0.29964	-0.123167	0.337375	-0.238409
ompT_b0565	1700.07	5903.95	7282.74	5797.21	5382.56		-1.46549	0.330599	0.6334	0.304277	0.197211
ompX_b0814	1878.73	1317.44	3529.38	794.094	2253.04		0.116525	-0.395496	1.02618	-1.12585	0.37864
oppA_b1243	265.07	907.598	1058.26	716.529	542.877		-1.24837	0.527314	0.748882	0.186285	-0.214115
oppB_b1244	102.729	149.991	209.699	83.6347	198.14		-0.445303	0.100729	0.584173	-0.741973	0.502374
oppC_b1245	108.514	146.474	215.235	98.2689	158.874		-0.365544	0.0672189	0.622487	-0.508619	0.184457
oppD_b1246	159.707	147.845	216.3	165.552	187.715		-0.122247	-0.23359	0.315359	-0.0703906	0.110869
oppF_b1247	144.994	185.681	238.109	185.852	252.671		-0.446378	-0.089545	0.269251	-0.088217	0.354889
oraA_b2698	62.742	46.4061	56.4591	52.8391	62.1849		0.169607	-0.26551	0.0173817	-0.0782186	0.15674
osmB_b1283	1299	168.817	713.783	424.345	348.019		1.46439	-1.47948	0.60055	-0.149698	-0.43577
osmC_b1482	3051.02	1541.23	1078.07	1337.91	1021.73		1.05073	0.0655182	-0.450113	-0.138583	-0.52755
osmE_b1739	982.916	1083.34	963.554	1592.23	1097.24		-0.193258	-0.0529122	-0.221961	0.50265	-0.0345192
osmY_b4376	1095.71	445.206	1667.82	457.319	984.794		0.421558	-0.877763	1.02766	-0.839035	0.267586
otsA_b1896	561.548	222.642	245.243	191.809	211.05		1.09829	-0.236395	-0.0969085	-0.45145	-0.313536
otsB_b1897	1342.67	354.854	383.744	299.909	239.193		1.67561	-0.244195	-0.131276	-0.486896	-0.813245
oxyR_b3961	115.858	175.909	200.026	135.495	187.402		-0.461992	0.140479	0.325837	-0.23611	0.231786
pabA_b3360	128.095	69.1633	91.0988	62.9654	112.112		0.51954	-0.369595	0.0278302	-0.505043	0.327267
pabB_b1812	276.747	251.144	280.596	215.226	317.091		0.0573024	-0.0827504	0.0772292	-0.305413	0.253632
pabC_b1096	99.1254	120.262	120.926	118.867	161.192		-0.305825	-0.0269712	-0.0190276	-0.0438038	0.395628
pal_b0741	865.825	1833.88	2476.7	1083.05	1540.76		-0.750694	0.332058	0.765578	-0.427742	0.0808006
panB_b0134	214.163	369.002	501.948	142.505	239.583		-0.317574	0.467346	0.911255	-0.90527	-0.155757
panC_b0133	356.309	369.868	368.172	218.021	348.005		0.12831	0.182192	0.175561	-0.580352	0.0942891
panD_b0131	425.608	634.624	1138.15	139.494	761.865		-0.245232	0.331145	1.17386	-1.85455	0.594778
panF_b3258	47.8024	22.0028	33.1191	16.6972	35.3131		0.720634	-0.398762	0.191215	-0.796842	0.283755
parC_b3019	140.697	151.2	191.655	121.117	194.858		-0.160686	-0.056819	0.285234	-0.376876	0.309146
parE_b3030	71.7744	108.831	147.604	31.583	117.562		-0.23366	0.366889	0.806531	-1.41798	0.478221
pbpC_b2519	69.4695	70.2071	77.5849	61.324	90.2918		-0.0745842	-0.0593469	0.084812	-0.254512	0.303631
pbpG_b2134	395.823	372.844	425.918	366.902	439.053		-0.0119032	-0.0981865	0.0938171	-0.121364	0.137636
pckA_b3403	262.224	1357.66	236.315	819.041	208.538		-0.706962	1.66529	-0.85705	0.936174	-1.03745
pcm_b2743	336.258	374.194	473.133	340.708	372.513		-0.162717	-0.00849905	0.32996	-0.14375	-0.0149947
pcnB_b0143	178.474	416.286	551.008	128.454	371.086		-0.68596	0.535902	0.9404	-1.16042	0.37008
pdhR_b0113	138.745	251.711	227.92	210.453	232.063		-0.583713	0.275619	0.132378	0.0173488	0.158367
pdxA_b0052	56.9161	213.614	356.074	80.2481	193.432		-1.36278	0.545315	1.28249	-0.867152	0.402135
pdxB_b2320	80.8725	127.223	159.668	26.3192	113.919		-0.101949	0.551689	0.879405	-1.72148	0.392338
pdxH_b1638	152.415	251.858	356.032	69.1605	217.243		-0.263986	0.46062	0.960016	-1.40397	0.247319
pdxJ_b2564	373.896	630.252	415.052	384.875	423.535		-0.225109	0.528183	-0.0744537	-0.183356	-0.0452646
pdxK_b2418	51.9419	131.814	192.004	79.9251	149.412		-1.07515	0.268378	0.811011	-0.453405	0.449171
pdxY_b1636	157.256	191.889	223.31	128.213	207.606		-0.17985	0.107307	0.326083	-0.474423	0.220883
pepA_b4260	192.326	259.407	333.473	212.821	256.864		-0.357843	0.0738201	0.436173	-0.211757	0.0596074
pepB_b2523	299.407	493.273	380.322	310.52	294.662		-0.218985	0.501294	0.126129	-0.166406	-0.242032
pepD_b0237	253.957	433.397	403.409	225.257	307.462		-0.308315	0.46279	0.359344	-0.481327	-0.0324912
pepE_b4021	201.549	177.935	152.72	194.678	179.874		0.158841	-0.020939	-0.2414	0.108801	-0.00530263
pepN_b0932	320.458	499.756	373.256	515.928	295.198		-0.28594	0.355148	-0.06591	0.401094	-0.404393
pepP_b2908	243.167	241.327	153.174	274.49	184.619		0.180065	0.169107	-0.486711	0.354871	-0.217332
pepQ_b3847	131.018	225.275	238.297	153.829	116.882		-0.342354	0.439569	0.520642	-0.110791	-0.507066
pepT_b1127	353.878	170.567	167.473	335.954	277.654		0.511438	-0.541476	-0.567886	0.43645	0.161474
perM_b2493	31.9546	39.2032	45.7338	27.4417	52.1293		-0.25972	0.0352274	0.257517	-0.479374	0.44635
perR_b0254	160.933	139.652	139.22	142.192	195.746		0.061963	-0.142661	-0.147131	-0.116657	0.344486
pfkA_b3916	519.036	492.16	743.422	374.904	498.106		0.0174111	-0.0592961	0.535758	-0.451902	-0.0419707
pfkB_b1723	251.538	330.674	462.623	223.5	242.762		-0.210392	0.184242	0.668669	-0.380893	-0.261625
pflA_b0902	251.298	215.619	222.824	189.26	307.184		0.102747	-0.118168	-0.0707475	-0.306283	0.392451
pflB_b0903	2565.14	2167.57	1446.36	1349.67	942.607		0.688062	0.445103	-0.138549	-0.238369	-0.756247
pflC_b3952	170.305	151.558	146.915	178.653	201.995		0.0132303	-0.15502	-0.199909	0.0822697	0.259429
pfs_b0159	98.6016	146.324	202.194	92.8046	198.206		-0.505089	0.0643947	0.530969	-0.592503	0.502229
pgi_b4025	453.015	599.731	810.056	219.566	344.356		0.0394685	0.444225	0.877931	-1.00544	-0.356189
pgk_b2926	947.76	1208.28	1888.88	316.585	690.503		0.138701	0.489062	1.13364	-1.44323	-0.318173
pgm_b0688	181.593	301.956	299.524	173.08	233.941		-0.350352	0.383278	0.371611	-0.419621	0.0150843
pgpA_b0418	141.861	182.756	174.202	125.541	176.319		-0.159823	0.205618	0.13646	-0.336142	0.153887
pgpB_b1278	142.805	88.528	93.8942	105.501	80.6504		0.511172	-0.178668	-0.0937661	0.0743826	-0.31312
pgsA_b1912	122.552	172.141	156.052	88.7945	158.074		-0.148237	0.34196	0.200396	-0.613089	0.218969
pheA_b2599	252.681	911.567	900.939	548.012	549.439		-1.18454	0.666496	0.649577	-0.0676449	-0.0638931
pheL_b2598	183.914	113.254	177.458	196.552	204.498		0.100418	-0.599052	0.0488639	0.196297	0.253473
pheM_b1715	84.8328	105.655	90.9134	60.5799	140.177		-0.131062	0.185605	-0.0311913	-0.616845	0.593494
pheP_b0576	42.0928	40.2791	45.4033	37.4964	63.2384		-0.0932175	-0.15676	0.0160062	-0.260039	0.49401
pheS_b1714	147.937	301.778	638.971	173.969	275.056		-0.853572	0.174932	1.2572	-0.619725	0.04117
pheT_b1713	2535.88	2143.53	2077.33	2478.34	2042.48		0.175106	-0.0673917	-0.11265	0.141994	-0.137058
pheU_b4134_s	883.405	1267.5	934.894	1103.14	2829.24		-0.520461	0.000378185	-0.438733	-0.199992	1.15881
pheV_b2967_s	892.313	1271.1	1059.61	1089.74	3667.94		-0.617216	-0.10676	-0.369304	-0.328853	1.42213
phnA_b4108	512.566	285.742	434.523	261.203	572.67		0.378786	-0.464239	0.140481	-0.59378	0.538752
phnB_b4107	1149.51	309.228	163.194	241.229	182.793		1.92318	0.0289069	-0.893176	-0.329361	-0.729553
phnC_b4106	49.2783	13.7579	34.2664	13.5184	58.5267		0.796547	-1.04415	0.272389	-1.06948	1.04469
phnD_b4105	236.288	176.644	212.086	231.129	254.714		0.099823	-0.319879	-0.056074	0.0679749	0.208155
phnE_b4104	132.548	107.635	126.604	125.088	163.152		0.0300859	-0.270282	-0.0361061	-0.0534857	0.329788
phnI_b4099	106.768	105.526	76.6058	141.281	102.214		0.0309266	0.0140458	-0.448027	0.435015	-0.0319599
phnJ_b4098	885.661	1094.55	875.799	843.648	940.74		-0.0612569	0.244254	-0.0774117	-0.13137	0.0257845
phnL_b4096	93.0424	71.5767	64.6114	95.0975	114.199		0.115478	-0.26292	-0.410622	0.146997	0.411068
phnN_b4094	154.455	123.975	156.254	141.175	157.811		0.0798243	-0.237313	0.0965309	-0.0498776	0.110836
phnO_b4093	164.321	77.7022	102.61	58.4735	103.246		0.784186	-0.296304	0.10484	-0.706476	0.113755
phnP_b4092	148.514	128.718	120.15	110.384	136.668		0.212028	0.00564262	-0.0937345	-0.21604	0.0921043
phnQ_b4091	56.2103	35.7345	32.4816	35.5024	64.2137		0.38312	-0.270397	-0.408092	-0.279798	0.575167
phoB_b0399	139.087	118.847	111.917	130.942	107.23		0.200556	-0.0263263	-0.113003	0.113496	-0.174723
phoE_b0241	42.4526	35.8347	35.3436	32.236	64.1272		0.0621992	-0.182296	-0.202205	-0.334981	0.657283
phoH_b1020	147.633	175.796	151.596	181.836	153.131		-0.128695	0.123192	-0.090479	0.171927	-0.0759443
phoP_b1130	710.147	903.102	828.281	749.759	708.636		-0.128802	0.217969	0.0932006	-0.0504928	-0.131875
phoQ_b1129	93.7607	100.879	94.1421	61.5919	113.946		0.0427041	0.148275	0.0485608	-0.563539	0.323999
phoU_b3724	100.558	93.8647	104.708	152.129	118.273		-0.158066	-0.257439	-0.0997223	0.439201	0.0760267
phpB_b0638	62.1435	59.2385	53.9681	39.4122	67.1428		0.163579	0.094511	-0.0399172	-0.493382	0.275209
phrB_b0708	217.595	195.21	188.418	204.371	198.84		0.116964	-0.0396546	-0.0907447	0.026509	-0.0130735
pin_b1158	125.188	107.174	124.015	112.007	142.385		0.0425059	-0.181635	0.0289242	-0.118001	0.228207
pinO_b3322	123.319	69.6768	83.3758	95.2982	112.191		0.37933	-0.444314	-0.185364	0.00745611	0.242892
pitA_b3493	175.166	188.556	300.914	103.263	224.772		-0.0968478	0.0094225	0.683781	-0.859247	0.262892
pitB_b2987	32.6894	17.9735	29.0171	15.1788	53.0671		0.288528	-0.574423	0.116609	-0.818237	0.987523
pldA_b3821	317.694	375.026	399.966	297.333	390.124		-0.154466	0.084887	0.177774	-0.250024	0.141829
pldB_b3825	115.207	101.557	162.891	38.3412	127.6		0.224424	0.0424855	0.724103	-1.36284	0.371824
plsB_b4041	167.262	208.557	204.059	201.784	222.79		-0.257897	0.0604349	0.0289795	0.012805	0.155678
plsC_b3018	177.911	194.776	184.934	167.584	201.237		-0.0555967	0.0750635	0.000258063	-0.141868	0.122143
plsX_b1090	823.837	863.203	1021.45	586.335	1048.28		-0.0468977	0.0204433	0.26329	-0.537531	0.300696
pmbA_b4235	216.876	210.892	232.4	183.222	222.635		0.0292188	-0.0111472	0.128958	-0.214059	0.0670288
pmrD_b2259	209.56	384.17	185.977	640.831	291.785		-0.558453	0.315928	-0.730692	1.05413	-0.0809107
pncB_b0931	132.479	333.421	401.881	41.1556	236.299		-0.416167	0.915415	1.18484	-2.10277	0.418683
pnp_b3164	970.122	1242.78	1172.98	761.185	1052.22		-0.0797105	0.277622	0.19423	-0.42963	0.0374878
pntA_b1603	291.083	1252.94	2591.8	781.928	1196.23		-1.74497	0.360842	1.40948	-0.319368	0.294019
pntB_b1602	238.128	638.798	1289.49	760.07	966.87		-1.51132	-0.0876962	0.925673	0.163076	0.510266
pnuC_b0751	150.567	335.798	325.096	133.717	176.733		-0.465518	0.69167	0.644942	-0.636741	-0.234352
polA_b3863	249.349	290.533	288.208	297.043	243.483		-0.129528	0.0910077	0.079416	0.122977	-0.163873
polB_b0060	75.6788	76.8295	64.87	108.856	86.2281		-0.102432	-0.0806613	-0.32477	0.422027	0.0858365
potA_b1126	147.748	205.665	380.778	58.785	257.862		-0.263362	0.213795	1.10245	-1.59298	0.540098
potB_b1125	148.693	165.47	223.268	132.518	194.67		-0.192644	-0.0384107	0.393796	-0.358792	0.19605
potC_b1124	966.992	1234.35	1254.45	1096.17	1128.62		-0.226307	0.125869	0.149172	-0.0454112	-0.00332293
potD_b1123	369.062	934.583	930.643	660.613	679.553		-0.879098	0.461362	0.455267	-0.0391557	0.00162502
potE_b0692	47.0359	21.2571	28.794	33.1519	49.3389		0.457904	-0.687914	-0.25009	-0.0467669	0.526867
potF_b0854	326.459	396.871	348.561	224.799	236.915		0.124904	0.406672	0.219414	-0.413362	-0.337628
potH_b0856	224.851	269.547	196.295	169.553	157.982		0.170164	0.431732	-0.0257818	-0.237069	-0.339045
potI_b0857	75.2221	65.6969	60.2309	53.9326	101.38		0.113088	-0.0822436	-0.207565	-0.366911	0.543632
poxB_b0871	600.363	550.326	478.76	409.703	411.704		0.309513	0.183964	-0.0170194	-0.241744	-0.234715
ppa_b4226	1512.73	1593.25	2132.24	430.456	1557.74		0.240177	0.314995	0.735392	-1.57304	0.282477
ppc_b3956	236.447	431.559	982.809	345.817	639.462		-0.981454	-0.113413	1.07394	-0.432962	0.453888
ppdA_b2826	19.52	26.9399	17.8204	20.3945	28.4442		-0.187955	0.276836	-0.319379	-0.124728	0.355226
ppdB_b2825	166.617	171.298	210.729	189.303	211.874		-0.181932	-0.141959	0.156922	0.00222995	0.164739
ppdD_b0108	94.8502	87.7683	97.2349	98.4573	112.983		-0.0460206	-0.157971	-0.0101972	0.00782678	0.206362
pphA_b1838	110.328	80.6942	84.8887	68.0618	67.0944		0.448767	-0.00249547	0.0706121	-0.248115	-0.268768
pphB_b2734	57.0152	40.0894	56.1039	60.3799	75.0213		0.0105392	-0.497587	-0.0127064	0.0932609	0.406493
ppiA_b3363	354.469	368.645	546.704	101.041	371.934		0.211932	0.268504	0.837032	-1.59879	0.281319
ppiB_b0525	1244.03	1424.57	2035.02	308.401	1495.35		0.168231	0.363736	0.878252	-1.84391	0.433693
ppiC_b3775	497.654	579.639	611.991	342.969	591.533		-0.046126	0.173886	0.252241	-0.583191	0.20319
ppk_b2501	563.954	490.415	587.789	464.796	578.576		0.0767809	-0.124794	0.136502	-0.202199	0.11371
ppsA_b1702	418.974	958.443	589.658	521.138	508.791		-0.456373	0.737459	0.0366444	-0.141569	-0.176161
ppx_b2502	139.479	189.835	230.921	153.589	228.257		-0.404338	0.0403605	0.323014	-0.265311	0.306274
pqiA_b0950	107.754	86.216	126.004	87.5366	119.338		0.0496914	-0.272023	0.275419	-0.250092	0.197003
pqiB_b0951	198.141	143.804	197.667	175.119	187.554		0.144658	-0.317765	0.141203	-0.0335334	0.065437
pqqL_b1494	28.5173	62.3396	42.5479	51.8118	27.1248		-0.498956	0.629355	0.0782944	0.362487	-0.571181
prc_b1830	432.015	460.269	596.731	350.591	720.674		-0.198874	-0.107478	0.267126	-0.500166	0.539392
prfA_b1211	64.1857	60.884	91.5035	30.1731	86.3343		0.0451842	-0.0310046	0.556759	-1.0438	0.472866
prfB_b2891	480.463	661.328	1123.87	187.008	672.81		-0.162273	0.298667	1.0637	-1.5236	0.3235
prfC_b4375	70.5092	108.724	235.023	33.6702	183.253		-0.534664	0.0901231	1.20225	-1.601	0.843289
prfH_b0236	38.2753	55.933	28.1867	55.572	56.2771		-0.239993	0.307293	-0.681392	0.297951	0.316141
priA_b3935	115.796	87.9244	116.758	108.163	136.229		0.0498488	-0.347401	0.0617848	-0.0485296	0.284297
priB_b4201	1487.28	1852.18	4400.27	1346.6	2593.16		-0.508029	-0.191481	1.05689	-0.651384	0.294006
priC_b0467	224.759	322.917	379.6	272.338	326.112		-0.418579	0.104206	0.337522	-0.141559	0.11841
prkB_b3355	82.1492	116.066	128.919	72.1925	111.633		-0.280964	0.217663	0.369182	-0.467362	0.161481
prlA_b3300	3854.99	3507.13	5964.85	3996.75	5746.35		-0.224268	-0.360705	0.40549	-0.172168	0.35165
prlC_b3498	110.774	71.0712	75.7469	82.9647	82.0301		0.407817	-0.232465	-0.140543	-0.00923244	-0.0255767
prmA_b3259	107.806	97.2399	123.109	57.6045	105.291		0.179112	0.0302944	0.37061	-0.725072	0.145056
proA_b0243	191.604	204.751	238.705	110.472	226.546		0.0279853	0.123728	0.345086	-0.766462	0.269662
proB_b0242	142.921	180.791	226.889	66.0296	154.754		-0.00131988	0.337785	0.665449	-1.11535	0.113439
proC_b0386	169.459	169.776	218.194	105.707	218.248		-0.0103077	-0.00761138	0.354368	-0.691173	0.354725
proK_b3545	299.262	371.749	233.708	375.161	720.779		-0.310093	0.00282648	-0.666795	0.0160075	0.958055
proL_b2189_f	474.057	667.018	333.264	628.617	989.993		-0.29075	0.201915	-0.799145	0.116371	0.771608
proM_b3799	921.193	1568.07	721.051	1210.72	2535.01		-0.453744	0.313671	-0.807146	-0.0594538	1.00667
proP_b4111	131.499	145.861	576.944	277.459	595.689		-1.10793	-0.958388	1.02545	-0.0307076	1.07158
proS_b0194	287.741	535.601	599.538	253.974	604.404		-0.569224	0.327164	0.489856	-0.749314	0.501518
proV_b2677	42.0083	104.461	152.825	29.7444	166.039		-0.932414	0.381804	0.93072	-1.43047	1.05036
proX_b2679	154.984	293.801	218.786	234.243	277.938		-0.57173	0.35099	-0.0743292	0.0241563	0.270913
proY_b0402	218.123	117.381	183.448	209.96	160.507		0.328249	-0.565694	0.0784786	0.273222	-0.114256
prpB_b0331	189.617	246.104	54.7981	58.4935	75.326		0.888664	1.26484	-0.902227	-0.808076	-0.443205
prpC_b0333	355.407	442.408	345.908	408.061	274.654		-0.0208555	0.29505	-0.0599392	0.178457	-0.392712
prpD_b0334	68.1323	173.094	21.0208	25.1427	31.5187		0.580341	1.92549	-1.11618	-0.857858	-0.53179
prpE_b0335	292.996	253.991	227.146	219.465	289.171		0.201843	-0.00426102	-0.165419	-0.215048	0.182884
prsA_b1207	496.043	782.005	994.077	133.882	1212.77		-0.211974	0.444738	0.790918	-2.10148	1.07779
psd_b4160	293.887	287.593	328.721	240.857	240.333		0.0893885	0.0581555	0.250991	-0.197696	-0.200838
pshM_b3334	45.8166	15.5909	28.8232	25.3567	58.3732		0.545575	-1.00959	-0.123065	-0.307929	0.895011
psiF_b0384	908.934	347.854	387.16	687.636	485.168		0.785032	-0.600661	-0.446213	0.382502	-0.120659
pspA_b1304	222.701	309.565	287.093	431.609	265.954		-0.410446	0.0646883	-0.0440359	0.544171	-0.154377
pspB_b1305	454.431	419.35	396.69	453.9	404.786		0.0961089	-0.0197975	-0.0999404	0.0944221	-0.070793
pspC_b1306	179.924	164.441	152.203	150.833	184.059		0.118573	-0.0112449	-0.122818	-0.135863	0.151353
pspD_b1307	351.994	504.363	361.363	231.656	417.76		-0.0400733	0.478838	-0.0021753	-0.64364	0.20705
pspE_b1308	200.556	599.023	204.816	894.395	237.563		-0.802028	0.776578	-0.771705	1.35488	-0.557723
pspF_b1303	103.205	105.402	90.5806	112.854	111.372		-0.0161938	0.0141956	-0.204433	0.112751	0.0936799
pssA_b2585	521.025	563.868	492.471	203.12	341.047		0.387542	0.501547	0.306228	-0.971478	-0.22384
[truncated: 2,088 more rows]
