# Supplementary material for: Impact of the solvent capacity constraint on E. coli metabolism
Source: BMC Syst Biol. 2008 Jan 23;2:7. doi: 10.1186/1752-0509-2-7 (PMC2270259; doi:10.1186/1752-0509-2-7)
Supplement: Additional file 6 — List of all genes along with their 'b'-numbers showing similar expression profile with query genes. [file 1752-0509-2-7-S6.XLS]

## Sheet: Sheet1
List of all genes along witn their 'b'-numbers showing similar expression profile with query genes (green color) shown in SI Figs S14 to S36 in Supplementary Information
aceE	aceF	ackA	eno	fba	fumA	fumC	gapA	gltA	mdh	pfkA	pfkB	pgi	pgk	ppc	pta	ptsG	pykA	pykF	sucA	sucB	tpiA	zwf
aceE_b0114	aceE_b0114	ackA_b2296	ackA_b2296	ackA_b2296	aspA_b4139	aceK_b4016	accD_b2316	degS_b3235	b0538	ackA_b2296	ackA_b2296	ackA_b2296	ackA_b2296	amn_b1982	ackA_b2296	accA_b0185	acpS_b2563	aroB_b3389	aceF_b0115	aceF_b0115	b1685	ackA_b2296
aceF_b0115	aceF_b0115	agaA_b3135	aroB_b3389	agaA_b3135	b1462	add_b1623	ackA_b2296	dld_b2133	b1667	acpP_b1094	acpP_b1094	aroB_b3389	aroB_b3389	argA_b2818	acpP_b1094	aroP_b0112	adhC_b0356	artP_b0864	atpD_b3732	atpD_b3732	b2504	acpP_b1094
argF_b0273	argF_b0273	aroB_b3389	artP_b0864	alaS_b2697	b2342	appB_b0979	alaS_b2697	dppA_b3544	b1995	acpS_b2563	acpS_b2563	b1213	b1213	argD_b3359	agaA_b3135	atpB_b3738	agaA_b3135	b1213	b0725	b0725	b3042	agaA_b3135
aroP_b0112	aroP_b0112	aroD_b1693	artQ_b0862	amiA_b2435	b3022	appC_b0978	amiA_b2435	fecD_b4288	cydB_b0734	acrA_b0463	acrA_b0463	b2513	b2513	argE_b3957	amiB_b4169	atpE_b3737	ahpC_b0605	b1685	flu_b2000	flu_b2000	dnaQ_b0215	alaS_b2697
asd_b3433	asd_b3433	artQ_b0862	b1213	amn_b1982	cycA_b4208	araF_b1901	ampC_b4150	fliM_b1945	dinP_b0231	acrD_b2470	acrD_b2470	bioB_b0775	bioB_b0775	argF_b0273	aroB_b3389	atpF_b3736	appC_b0978	b3004	gltA_b0720	gltA_b0720	dnaX_b0470	amiA_b2435
atpB_b3738	atpB_b3738	aspS_b1866	b1520	apt_b0469	dadA_b1189	b0538	apt_b0469	ftsZ_b0095	dld_b2133	agaA_b3135	agaA_b3135	cysZ_b2413	cysZ_b2413	b1442	aroD_b1693	atpG_b3733	araB_b0063	b3042	hisJ_b2309	hisJ_b2309	fabA_b0954	amn_b1982
atpD_b3732	atpD_b3732	b0947	b1685	argR_b3237	fucA_b2800	b0878	aroB_b3389	gabD_b2661	fdrA_b0518	alaS_b2697	alaS_b2697	dedA_b2317	dedA_b2317	b1583	artM_b0861	atpH_b3735	artI_b0863	cysJ_b2764	icdA_b1136	icdA_b1136	mdaB_b3028	ampC_b4150
atpG_b3733	atpG_b3733	b1134	b2506	aroD_b1693	fucO_b2799	b1329	aroD_b1693	gabT_b2662	fecD_b4288	amiA_b2435	amiA_b2435	deoD_b4384	deoD_b4384	b1629	artQ_b0862	b1583	ascF_b2715	eno_b2779	ileS_b0026	ileS_b0026	pgi_b4025	ansA_b1767
b1442	b1442	b1200	b2611	aspS_b1866	fumA_b1612	b1341	artQ_b0862	glnH_b0811	fes_b0585	amiB_b4169	amiB_b4169	eno_b2779	eno_b2779	b2325	ascG_b2714	b1629	asmA_b2064	gmk_b3648	livJ_b3460	livJ_b3460	pldB_b3825	apt_b0469
fadR_b1187	fadR_b1187	b1213	b2689	b0947	ilvN_b3670	b1398	b0105	glnP_b0810	flgK_b1082	ampD_b0110	ampD_b0110	fabB_b2323	fabB_b2323	b3472	aspS_b1866	b1741	aspS_b1866	ksgA_b0051	lpdA_b0116	lpdA_b0116	ppa_b4226	argH_b3960
fhuB_b0153	fhuB_b0153	b1284	b2862	b1134	mhpR_b0346	b1444	b0947	glnQ_b0809	glcD_b2979	ansA_b1767	ansA_b1767	fabH_b1091	fabH_b1091	bioD_b0778	b0165	bglA_b2901	b0817	nemA_b1650	mdh_b3236	mdh_b3236	ppiA_b3363	argR_b3237
fhuD_b0152	fhuD_b0152	b1523	b3004	b1200	nagE_b0679	b1527	b1044	gltA_b0720	glnH_b0811	apaG_b0050	apaG_b0050	fba_b2925	fba_b2925	cadA_b4131	b0817	bioC_b0777	b0847	pgk_b2926	nmpC_b0553	nmpC_b0553	ppiB_b0525	aroD_b1693
gdhA_b1761	gdhA_b1761	b1627	b3042	b1523	pmrD_b2259	b1591	b1134	ilvB_b3671	glnP_b0810	apbA_b0425	apbA_b0425	fecR_b4292	fecR_b4292	chaA_b1216	b0947	bioD_b0778	b0878	prmA_b3259	ompF_b0929	ompF_b0929	prfA_b1211	asnC_b3743
hisC_b2021	hisC_b2021	b1685	baeR_b2079	b1628	sseA_b2521	b1995	b1213	ilvN_b3670	icc_b3032	apt_b0469	apt_b0469	galM_b0756	galM_b0756	cybB_b1418	b1134	btuB_b3966	b0947	pykF_b1676	oppA_b1243	oppA_b1243	pykF_b1676	b0105
hisD_b2020	hisD_b2020	b1808	btuE_b1710	b1741	yadI_b0129	b2247	b1520	INM13X_I	ilvN_b3670	aroB_b3389	aroB_b3389	glyQ_b3560	glyQ_b3560	cysM_b2421	b1192	cadA_b4131	b1200	rseB_b2571	pheA_b2599	pheA_b2599	rhoL_b3782	b0165
hisG_b2019	hisG_b2019	b2434	cdsA_b0175	b2294	yhfW_b3380	b2809	b1628	LAMCG_L_w	INM13X_I	aroC_b2329	aroC_b2329	ksgA_b0051	ksgA_b0051	cysN_b2751	b1200	chaA_b1216	b1341	seqA_b0687_f	sdhB_b0724	sdhB_b0724	rplN_b3310	b0502
hisJ_b2309	hisJ_b2309	b2494	creA_b4397	b2506	yidF_b3674	b2863	b1685	malG_b4032	LAMCG_mRNA-pr_w	artQ_b0862	artQ_b0862	lepA_b2569	lepA_b2569	dnaB_b4052	b1213	crp_b3357	b1438	solA_b1059	sucA_b0726	sucA_b0726	rpsG_b3341	b0832
htpG_b0473	htpG_b0473	b2513	cysI_b2763	b2513	yihX_b3885	b2989	b1722	manX_b1817	malF_b4033	aspS_b1866	aspS_b1866	leuA_b0074	leuA_b0074	fabD_b1092	b1284	dam_b3387	b1448	thrS_b1719	sucB_b0727	sucB_b0727	rstA_b1608	b0844
icdA_b1136	icdA_b1136	b2529	cysJ_b2764	b3004	yjjM_b4357	b3020	b1839	manY_b1818	malG_b4032	b0165	b0165	mdaB_b3028	mdaB_b3028	fbp_b4232	b1438	fadR_b1187	b1491	tpiA_b3919	sucC_b0728	sucC_b0728	thrS_b1719	b0845
ilvG_1_b3767	ilvG_1_b3767	b2531	dcm_b1961	b3838	ytfR_b4228	b3694	b2290	mdh_b3236	mbhA_b0230	b0502	b0502	mdoG_b1048	mdoG_b1048	folP_b3177	b1448	fbp_b4232	b1604	yacE_b0103	sucD_b0729	sucD_b0729	tpiA_b3919	b0947
ilvM_b3769	ilvM_b3769	b2611	dedA_b2317	b4250		cca_b3056	b2506	nmpC_b0553	mdh_b3236	b0829	b0829	nagB_b0678	nagB_b0678	gntU_1_b3436	b1463	fhuD_b0152	b1624	ybaQ_b0483	yajK_b0423	yajK_b0423	yafK_b0224	b1044
livJ_b3460	livJ_b3460	b3004	dedD_b2314	bglA_b2901		celA_b1738	b2682	pepB_b2523	mgsA_b0963	b0868	b0868	nrdA_b2234	nrdA_b2234	hisC_b2021	b1523	fklB_b4207	b1664	ybeC_b0627	yddB_b1495	yddB_b1495	ybiT_b0820	b1134
livK_b3458	livK_b3458	b3042	deoD_b4384	bglX_b2132		dadX_b1190	b2972	ppsA_b1702	mhpF_b0351	b0947	b0947	nupC_b2393	nupC_b2393	hisF_b2025	b1560	fliY_b1920	b1741	yfjB_b2615	yeiG_b2154	yeiG_b2154	ycfB_b1133	b1145
ompT_b0565	ompT_b0565	bioB_b0775	dgkA_b4042	bioB_b0775		degS_b3235	b3004	pqqL_b1494	mhpR_b0346	b1134	b1134	panB_b0134	panB_b0134	hisI_b2026	b1582	focB_b2492	b1781	yfjH_b2623	ygjU_b3089	ygjU_b3089	yddG_b1473	b1192
oppA_b1243	oppA_b1243	cdsA_b0175	dicA_b1570	bioC_b0777		fadA_b3845	b3042	putP_b1015	ompR_b3405	b1152	b1152	pgi_b4025	pgi_b4025	ilvM_b3769	b1624	folP_b3177	b1827	ygiC_b3038			yejL_b2187	b1200
pheA_b2599	pheA_b2599	clpP_b0437	dnaA_b3702	brnQ_b0401		flgM_b1071	b3838	soxS_b4062	pepN_b0932	b1192	b1192	pgk_b2926	pgk_b2926	livG_b3455	b1627	gcvH_b2904	b1844	yhbE_b3184			yfgB_b2517	b1330
pheS_b1714	pheS_b1714	creA_b4397	dnaQ_b0215	clpP_b0437		fucR_b2805	b4250	sucB_b0727	pqqL_b1494	b1200	b1200	pnuC_b0751	pnuC_b0751	livM_b3456	b1664	glnS_b0680	b2097	yhbN_b3200			yfhE_b2527	b1446
ptsG_b1101	ptsG_b1101	crr_b2417	dsbC_b2893	creA_b4397		fumC_b1611	baeR_b2079	sucC_b0728	putP_b1015	b1213	b1213	purA_b4177	purA_b4177	nusB_b0416	b1688	guaC_b0104	b2257	yheO_b3346			yheO_b3346	b1523
sucA_b0726	sucA_b0726	cutA_b4137	eno_b2779	cutA_b4137		gabP_b2663	bcr_b2182	sucD_b0729	rne_b1084	b1240	b1240	purB_b1131	purB_b1131	pdxK_b2418	b1781	gyrA_b2231	b2379	yqfB_b2900			yicC_b3644	b1583
thrB_b0003	thrB_b0003	cydD_b0887	epd_b2927	cydD_b0887		gabT_b2662	bglX_b2132	thiF_b3992	soxS_b4062	b1310	b1310	rfaD_b3619	rfaD_b3619	pheS_b1714	b1808	hemL_b0154	b2383	yrbK_b3199			yqfB_b2900	b1628
tpx_b1324	tpx_b1324	cysU_b2424	fabA_b0954	cynR_b0338		gatR_2_b2090_f	brnQ_b0401	thiG_b3991	sseA_b2521	b1330	b1330	rhoL_b3782	rhoL_b3782	pntB_b1602	b2145	htpX_b1829	b2392				yrdC_b3282	b1629
trpA_b1260	trpA_b1260	cysZ_b2413	fecR_b4292	cysJ_b2764		glcF_b2978	creA_b4397	thiH_b3990	sucB_b0727	b1438	b1438	rlpB_b0641	rlpB_b0641	ppc_b3956	b2331	ilvA_b3772	b2513					b1706
trpB_b1261	trpB_b1261	dapF_b3809	fmt_b3288	cysU_b2424		glcG_b2977	cyaA_b3806	trs5_8_b2192_s	surA_b0053	b1448	b1448	shiA_b1981	shiA_b1981	purD_b4005	b2332	ilvI_b0077	b2529					b1722
trpC_b1262	trpC_b1262	dcm_b1961	fruA_b2167	cysZ_b2413		gloB_b0212	cysB_b1275	ucpA_b2426	thiF_b3992	b1491	b1491	thiC_b3994	thiC_b3994	rfbC_b2038	b2340	infB_b3168	b2531					b1741
yaeC_b0197	yaeC_b0197	deaD_b3162	galU_b1236	dam_b3387		glpQ_b2239	cysI_b2763	yajK_b0423	ucpA_b2426	b1500	b1500	thiM_b2104	thiM_b2104	rph_b3643	b2379	INM13X_II_3	b2532					b1839
yhcK_b3226	yhcK_b3226	dedA_b2317	gcvR_b2479	dapA_b2478		glpT_b2240	cysJ_b2764	ybeJ_b0655	uspA_b3495	b1520	b1520	tpiA_b3919	tpiA_b3919	rplI_b4203	b2433	lexA_b4043	b2834					b2294
yigW_2_b3841	yigW_2_b3841	dedD_b2314	gmk_b3648	dapF_b3809		gltJ_b0654	cysZ_b2413	ybjT_b0869	yafM_b0228	b1523	b1523	ybgI_b0710	ybgI_b0710	rpsF_b4200	b2434	livG_b3455	b3100					b2331
ysgA_b3830	ysgA_b3830	deoD_b4384	hdhA_b1619	dcm_b1961		hcaR_b2537	dacB_b3182	ychN_b1219	yajK_b0423	b1525	b1525	ybhE_b0767	ybhE_b0767	rpsR_b4202	b2494	livH_b3457	b3694					b2379
		dgkA_b4042	hemE_b3997	dedA_b2317		hisQ_b2308	dapA_b2478	yddB_b1495	ycfF_b1103	b1590	b1590	yccA_b0970	yccA_b0970	smpB_b2620	b2510	livK_b3458	bglA_b2901					b2432
		dicA_b1570	hemG_b3850	deoD_b4384		hrpA_b1413	dcm_b1961	ydiE_b1705	ychN_b1219	b1604	b1604	ydfG_b1539	ydfG_b1539	speG_b1584	b2511	livM_b3456	bioA_b0774					b2434
		dnaA_b3702	hisS_b2514	dgkA_b4042		hycE_b2721	dedA_b2317	yebM_b1858	yddB_b1495	b1628	b1628	yebI_b1859	yebI_b1859	sseB_b2522	b2513	lrp_b0889	bioF_b0776					b2494
		dnaN_b3701	hsdM_b4349	dnaE_b0184		hycH_b2718	dgkA_b4042	ygjU_b3089	yfjP_b2632	b1688	b1688	yedO_b1919	yedO_b1919	stpA_b2669	b2529	mdaA_b0851	bisC_b3551					b2495
		dnaT_b4362	hslU_b3931	dnaX_b0470		ilvB_b3671	dicA_b1570	yijC_b3963	ygjR_b3087	b1706	b1706	ygdP_b2830	ygdP_b2830	tgt_b0406	b2531	mdoG_b1048	cca_b3056					b2506
		dsbB_b1185	inaA_b2237	dsbB_b1185		intE_b1140	dnaE_b0184	yijD_b3964	ygjU_b3089	b1758	b1758	yhbN_b3200	yhbN_b3200	trpC_b1262	b2532	mepA_b2328	celC_b1736					b2681
		dsbC_b2893	intA_b2622	dsbC_b2893		ivbL_b3672	dnaX_b0470	yjgW_b4274	yhbL_b3209	b1759	b1759	yheO_b3346	yheO_b3346	upp_b2498	b2611	metC_b3008	chaB_b1217					b2682
		dsbG_b0604	intF_b0281	eda_b1850		katG_b3942	dppD_b3541	ykfC_b0258	yijC_b3963	b1762	b1762	yqfB_b2900	yqfB_b2900	wbbI_b2034	b2792	metG_b2114	cls_b1249					b2972
		eda_b1850	ksgA_b0051	edd_b1851		kgtP_b2587	dsbB_b1185	ymfE_b1138	yjdH_b4125	b1808	b1808			wbbJ_b2033	b3004	minE_b1174	cobU_b1993					b3015
		edd_b1851	kup_b3747	envR_b3264		lldR_b3604	dsbC_b2893	yqeF_b2844	yraK_b3145	b1827	b1827			yaeC_b0197	btuD_b1709	mltA_b2813	cpxR_b3912					b3052
		eno_b2779	msbA_b0914	fabD_b1092		lnt_b0657	dut_b3640			b1841	b1841			yaeE_b0198	cdsA_b0175	modF_b0760	creB_b4398					b3838
		envR_b3264	nemA_b1650	fabH_b1091		malX_b1621	eda_b1850			b1956	b1956			yagU_b0287	celC_b1736	nfnB_b0578	crr_b2417					b4250
		fabA_b0954	nfi_b3998	fba_b2925		mdoB_b4359	envR_b3264			b2245	b2245			ybiC_b0801	clpP_b0437	nrdA_b2234	cydD_b0887					b4256
		fabB_b2323	nupC_b2393	fepB_b0592		modB_b0764	epd_b2927			b2294	b2294			yeaD_b1780	cmr_b0842	nrdB_b2235	cysA_b2422					bcr_b2182
		fabH_b1091	panC_b0133	fklB_b4207		molR_3_b2117	fabH_b1091			b2331	b2331			yejK_b2186	cobU_b1993	nuoC_b2286	cysU_b2424					betB_b0312
		fba_b2925	pgi_b4025	fldB_b2895		murG_b0090	fabI_b1288			b2379	b2379			yhcK_b3226	cpxR_b3912	nuoI_b2281	cysZ_b2413					bglX_b2132
		fecR_b4292	plsX_b1090	flhC_b1891		nanA_b3225	fabZ_b0180			b2383	b2383			yigW_2_b3841	creA_b4397	nuoJ_b2280	dedA_b2317					bioC_b0777
		fhuE_b1102	ppiC_b3775	focB_b2492		narW_b1466	fba_b2925			b2431	b2431			yijP_b3955	creB_b4398	nuoM_b2277	degS_b3235					bioH_b3412
		fldA_b0684	prmA_b3259	folP_b3177		pdxJ_b2564	ffh_b2610			b2434	b2434			ykfE_b0220	crr_b2417	oppB_b1244	dksA_b0145					brnQ_b0401
		flhC_b1891	proA_b0243	folX_b2303		phnJ_b4098	fkpA_b3347			b2450	b2450				cutA_b4137	oxyR_b3961	dnaA_b3702					caiF_b0034
		fmt_b3288	proB_b0242	fpr_b3924		potH_b0856	fldA_b0684			b2494	b2494				cydD_b0887	pal_b0741	dnaJ_b0015					cdsA_b0175
		fnr_b1334	pta_b2297	frr_b0172		prpC_b0333	folD_b0529			b2506	b2506				cysH_b2762	pdxK_b2418	eda_b1850					chpA_b2782
		folX_b2303	pykF_b1676	fruA_b2167		rbsA_b3749	folX_b2303			b2529	b2529				cysU_b2424	pheA_b2599	envY_b0566					clpP_b0437
		fruA_b2167	rfaQ_b3632	fusA_b3340		spy_b1743	frr_b0172			b2532	b2532				cysZ_b2413	potD_b1123	era_b2566					cobB_b1120
		ftsE_b3463	rfaZ_b3624	galM_b0756		treB_b4240	fruA_b2167			b2611	b2611				dapF_b3809	proS_b0194	eutI_b2458					creA_b4397
		galM_b0756	rhoL_b3782	galU_b1236		ttdB_b3062	galU_b1236			b2681	b2681				dcm_b1961	ptsG_b1101	fabB_b2323					cutA_b4137
		galU_b1236	rlpA_b0633	gapA_b1779		ugpA_b3452	gapA_b1779			b2792	b2792				deaD_b3162	ribF_b0025	fabH_b1091					cyaA_b3806
		gapA_b1779	rlpB_b0641	gcvT_b2905		uhpA_b3669	gcvR_b2479			b2896	b2896				dedA_b2317	rplS_b2606	farR_b0730					cydD_b0887
		gcpE_b2515	rnc_b2567	gidA_b3741		uhpC_b3667	gcvT_b2905			b3836	b3836				dedD_b2314	sdhD_b0722	fdhD_b3895					cynR_b0338
		gcvR_b2479	rnt_b1652	glnD_b0167		umuD_b1183	glnB_b2553			b4256	b4256				deoD_b4384	selD_b1764	fepB_b0592					cysG_b3368
		gloA_b1651	sbcD_b0398	gloA_b1651		yaaF_b0030	glnS_b0680			brnQ_b0401	brnQ_b0401				dgkA_b4042	serS_b0893	fhuC_b0151					cysH_b2762
		glyQ_b3560	seqA_b0687_f	gltX_b2400		yaeM_b0173	gloA_b1651			btuD_b1709	btuD_b1709				dicA_b1570	slpA_b0028	fhuE_b1102					cysI_b2763
		gpmB_b4395	sfhB_b2594	glyQ_b3560		yafZ_b0252	glpG_b3424			caiB_b0038	caiB_b0038				dnaA_b3702	smpB_b2620	fklB_b4207					cysU_b2424
		grpE_b2614	smtA_b0921	gph_b3385		yagN_b0280	gltX_b2400			caiD_b0036	caiD_b0036				dnaC_b4361	speE_b0121	fldB_b2895					cysZ_b2413
		grxB_b1064	srmB_b2576	grxB_b1064		yahG_b0321	gmk_b3648			caiT_b0040	caiT_b0040				dnaJ_b0015	speG_b1584	fliM_b1945					dacB_b3182
		gshB_b2947	tag_b3549	grxC_b3610		yaiD_b0393	gph_b3385			cbl_b1987	cbl_b1987				dnaN_b3701	talB_b0008	fliP_b1948					dam_b3387
		hdhA_b1619	tehA_b1429	gshB_b2947		yajF_b0394	gppA_b3779			cdsA_b0175	cdsA_b0175				dnaT_b4362	tktA_b2935	fnr_b1334					dapA_b2478
		hemE_b3997	thdF_b3706	hemM_b1209		ybiW_b0823	grxB_b1064			celC_b1736	celC_b1736				dppB_b3543	tolB_b0740	focB_b2492					dapF_b3809
		hemG_b3850	thrS_b1719	hflK_b4174		ybjT_b0869	grxC_b3610			celF_b1734	celF_b1734				dsbB_b1185	tolC_b3035	folK_b0142					dcm_b1961
		hemM_b1209	tolA_b0739	hflX_b4173		ycaJ_b0892	gshB_b2947			chpA_b2782	chpA_b2782				dsbC_b2893	tpx_b1324	fpr_b3924					dedA_b2317
		hflK_b4174	treF_b3519	hisB_b2022		ycfD_b1128	hemM_b1209			chpR_b2783	chpR_b2783				dsbG_b0604	trxB_b0888	ftsE_b3463					dedD_b2314
		hflX_b4173	trkH_b3849	hisS_b2514		ycfW_b1118	hflK_b4174			clpP_b0437	clpP_b0437				eda_b1850	ubiB_b3844	ftsY_b3464					dgkA_b4042
		hisM_b2307	trmA_b3965	holA_b0640		yciD_b1256	hflX_b4173			cls_b1249	cls_b1249				edd_b1851	yabH_b0055	ftsZ_b0095					dgt_b0160
		hisS_b2514	tsf_b0170	holC_b4259		ydeV_b1511	hha_b0460			cobT_b1991	cobT_b1991				elaA_b2267	yaeC_b0197	fucU_b2804					dicA_b1570
		hsdM_b4349	xerD_b2894	hsdM_b4349		yeaA_b1778	hisS_b2514			cpxA_b3911	cpxA_b3911				elaC_b2268	yaeE_b0198	fur_b0683					dnaA_b3702
		htrA_b0161	yacE_b0103	htpX_b1829		yeaB_b1813	hlpA_b0178			cpxR_b3912	cpxR_b3912				eno_b2779	yajR_b0427	gabP_b2663					dnaE_b0184
		hupA_b4000	yaeD_b0200	hupA_b4000		yeaJ_b1786	holA_b0640			crr_b2417	crr_b2417				envR_b3264	ybbN_b0492	galM_b0756					dnaJ_b0015
		iclR_b4018	yafN_b0232	hydG_b4004		yeaW_b1802	hscA_b2526			cutA_b4137	cutA_b4137				era_b2566	ybiC_b0801	ggt_b3447					dnaN_b3701
		inaA_b2237	yagB_b0266	iadA_b4328		yebK_b1853	hsdM_b4349			cydD_b0887	cydD_b0887				eutB_b2441	ycdW_b1033	glcG_b2977					dnaX_b0470
		intF_b0281	yajQ_b0426	iciA_b2916		yebU_b1835	hsdS_b4348_f			cysA_b2422	cysA_b2422				fabB_b2323	yceI_b1056	glk_b2388					dppD_b3541
		ispB_b3187	ybaO_b0447	ilvH_b0078		yedE_b1929	hslU_b3931			cysE_b3607	cysE_b3607				fabH_b1091	ydcE_b1461	glnP_b0810					dppF_b3540
		kch_b1250	ybaQ_b0483	ilvI_b0077		yedF_b1930	hupA_b4000			cysH_b2762	cysH_b2762				fba_b2925	yeaD_b1780	gloA_b1651					dsbA_b3860
		kdsA_b1215	ybeC_b0627	INM13X_II_3		yehT_b2125	hybC_b2994			cysI_b2763	cysI_b2763				fecR_b4292	yeaK_b1787	gloB_b0212					dsbB_b1185
		kdsB_b0918	ybeF_b0629	ispB_b3187		yehU_b2126	intA_b2622			cysJ_b2764	cysJ_b2764				fepB_b0592	yeeF_b2014	gltK_b0653					dsbC_b2893
		ksgA_b0051	ybgI_b0710	kdsA_b1215		yeiQ_b2172	ispB_b3187			cysW_b2423	cysW_b2423				fhuE_b1102	yejK_b2186	gmhA_b0222					dsbG_b0604
		kup_b3747	ybhE_b0767	kdsB_b0918		yejO_b2190	kdsA_b1215			cysZ_b2413	cysZ_b2413				fldB_b2895	ygaH_b2683	gntU_2_b3435					eda_b1850
		lepA_b2569	ybiS_b0819	kup_b3747		yggW_b2955	kdsB_b0918			dapF_b3809	dapF_b3809				flhC_b1891	ygiB_b3037	gor_b3500					edd_b1851
		leuS_b0642	ybiY_b0824	lepA_b2569		yghK_b2975	kup_b3747			dcm_b1961	dcm_b1961				fmt_b3288	yhcK_b3226	gpmA_b0755					envR_b3264
		lgt_b2828	yceF_b1087	leuS_b0642		ygiH_b3059	lepA_b2569			dcp_b1538	dcp_b1538				fnr_b1334	yjeI_b4144	gpmB_b4395					fabD_b1092
		lit_b1139	ycfB_b1133	lgt_b2828		yhbT_b3157	lpxD_b0179			deaD_b3162	deaD_b3162				folK_b0142	yjjT_b4371	grxB_b1064					fabH_b1091
		lpxC_b0096	ycfS_b1113	lit_b1139		yhdA_b3252	lysP_b2156			dedA_b2317	dedA_b2317				folX_b2303	yraQ_b3151	gshB_b2947					fabZ_b0180
		lysU_b4129	ycfU_b1116	livH_b3457		yhjG_b3524	lysS_b2890			dedD_b2314	dedD_b2314				fpr_b3924	ysgA_b3830	hemC_b3805					fba_b2925
		malY_b1622	ychA_b1214	lon_b0439		yidQ_b3688	malY_b1622			deoD_b4384	deoD_b4384				fruA_b2167		hemX_b3803					fbp_b4232
		manA_b1613	ychM_b1206	lysS_b2890		yidW_b3695	map_b0168			dgkA_b4042	dgkA_b4042				fruB_b2169		hflX_b4173					ffh_b2610
		mdaB_b3028	yciC_b1255	lysU_b4129		yieE_b3712	marA_b1531			dicA_b1570	dicA_b1570				ftsE_b3463		hisB_b2022					fixB_b0042
		metA_b4013	yddG_b1473	malY_b1622		yjaE_b3995	mcrB_b4346			dnaA_b3702	dnaA_b3702				fur_b0683		hisM_b2307					fklB_b4207
		metR_b3828	ydeD_b1533	map_b0168		yjbR_b4057	metA_b4013			dnaE_b0184	dnaE_b0184				fusA_b3340		hisQ_b2308					fldB_b2895
		mgtA_b4242	ydeK_b1510	mdoG_b1048		yjdH_b4125	metB_b3939			dnaJ_b0015	dnaJ_b0015				galM_b0756		hns_b1237					fliA_b1922
		mltE_b1193	ydhB_b1659	metG_b2114		yjhC_b4280	metJ_b3938			dnaN_b3701	dnaN_b3701				galR_b2837		htrA_b0161					focB_b2492
		moeA_b0827	ydiA_b1703	minD_b1175		ykgA_b0300_f	mltC_b2963			dnaT_b4362	dnaT_b4362				galU_b1236		iciA_b2916					folP_b3177
		mrdB_b0634	ydiT_b1700	mltE_b1193		ykgE_b0306	mltE_b1193			dsbB_b1185	dsbB_b1185				gapA_b1779		idnK_b4268					folX_b2303
		msbA_b0914	yebF_b1847	moaD_b0784		ykgF_b0307	mrdA_b0635			dsbC_b2893	dsbC_b2893				gcpE_b2515		ilvA_b3772					fpr_b3924
		mtlR_b3601	yecD_b1867	modF_b0760		ymfJ_b1144	mrdB_b0634			dsbG_b0604	dsbG_b0604				glnD_b0167		ilvB_b3671					frr_b0172
		murI_b3967	yecN_b1869	mrdB_b0634		yneB_b1517	mtlR_b3601			ebgR_b3075	ebgR_b3075				gloA_b1651		imp_b0054					fruA_b2167
		nagA_b0677	yefM_b2017	mukE_b0923		yphB_b2544	murA_b3189			eda_b1850	eda_b1850				glpX_b3925		intF_b0281					ftsE_b3463
		nagB_b0678	yfgB_b2517	murB_b3972		yqeF_b2844	murB_b3972			edd_b1851	edd_b1851				gmhA_b0222		katG_b3942					ftsN_b3933
		nemA_b1650	yfhO_b2530	nadE_b1740		yrbL_b3207	nadE_b1740			elaA_b2267	elaA_b2267				gpmB_b4395		LAMCG_L_w					fusA_b3340
		nhaB_b1186	yfiC_b2575	nagB_b0678		ytfB_b4206	nemA_b1650			envR_b3264	envR_b3264				grpE_b2614		ldhA_b1380					galU_b1236
		nupC_b2393	yfjB_b2615	nemA_b1650			nfi_b3998			epd_b2927	epd_b2927				grxB_b1064		lepA_b2569					gapA_b1779
		oppC_b1245	yfjH_b2623	nfi_b3998			nupC_b2393			era_b2566	era_b2566				gshB_b2947		leuA_b0074					gcpE_b2515
		panB_b0134	ygaG_b2687	nfnB_b0578			nusA_b3169			fabH_b1091	fabH_b1091				gst_b1635		leuB_b0073					gcvH_b2904
		panC_b0133	ygdD_b2807	nrdA_b2234			ompX_b0814			farR_b0730	farR_b0730				hdhA_b1619		leuC_b0072					gcvT_b2905
		parC_b3019	ygdP_b2830	nupC_b2393			oppB_b1244			fba_b2925	fba_b2925				hemE_b3997		leuD_b0071					gidA_b3741
		pdxY_b1636	ygeA_b2840	nusA_b3169			oppC_b1245			feoB_b3409	feoB_b3409				hemG_b3850		lipA_b0628					glmU_b3730
		pepD_b0237	yggD_b2929	oppC_b1245			pdxY_b1636			fklB_b4207	fklB_b4207				hemM_b1209		lit_b1139					glnB_b2553
		pfkA_b3916	yggE_b2922	oxyR_b3961			pfs_b0159			fldB_b2895	fldB_b2895				hflB_b3178		livH_b3457					glnD_b0167
		pfkB_b1723	yggL_b2959	panB_b0134			pitA_b3493			fliA_b1922	fliA_b1922				hflX_b4173		lldD_b3605					glnS_b0680
		pgi_b4025	ygiC_b3038	pdxY_b1636			prfA_b1211			fmt_b3288	fmt_b3288				hisB_b2022		lldR_b3604					gloA_b1651
		pgm_b0688	yhbE_b3184	pepD_b0237			priB_b4201			folX_b2303	folX_b2303				hisM_b2307		lnt_b0657					glpX_b3925
		pgsA_b1912	yhbG_b3201	pfkA_b3916			prkB_b3355			fpr_b3924	fpr_b3924				hisQ_b2308		lpxC_b0096					gltX_b2400
		pitA_b3493	yhbN_b3200	pfkB_b1723			prmA_b3259			frr_b0172	frr_b0172				hisS_b2514		malX_b1621					glyQ_b3560
		plsX_b1090	yhbZ_b3183	pgi_b4025			proA_b0243			fruA_b2167	fruA_b2167				hofD_b3335		mcrA_b1159					gmhA_b0222
		pnp_b3164	yhgI_b3414	pgm_b0688			proB_b0242			frvB_b3899	frvB_b3899				holC_b4259		mcrD_b4344					gntU_1_b3436
		potB_b1125	yhjR_b3535	pitA_b3493			proC_b0386			ftsE_b3463	ftsE_b3463				hsdM_b4349		mdaA_b0851					gpmB_b4395
		potF_b0854	yhjT_b3537	potB_b1125			pstC_b3727			ftsN_b3933	ftsN_b3933				htrA_b0161		mepA_b2328					gppA_b3779
		ppiC_b3775	yiaF_b3554	ppx_b2502			pstS_b3728			ftsY_b3464	ftsY_b3464				iclR_b4018		metR_b3828					gpsA_b3608
		prkB_b3355	yicC_b3644	priB_b4201			pta_b2297			fucU_b2804	fucU_b2804				idnK_b4268		metV_b2816_s					greB_b3406
		prmA_b3259	yieN_b3746	prkB_b3355			ptsH_b2415			fusA_b3340	fusA_b3340				inaA_b2237		metW_b2815_s					grpE_b2614
		proA_b0243	yiiR_b3921	prmA_b3259			purB_b1131			galK_b0757	galK_b0757				intF_b0281		metY_b3171_f					grxB_b1064
		proB_b0242	yjiX_b4353	proA_b0243			purN_b2500			galM_b0756	galM_b0756				ispB_b3187		metZ_b2814_s					grxC_b3610
		pssA_b2585	yjjK_b4391	proC_b0386			purR_b1658			galR_b2837	galR_b2837				kch_b1250		minC_b1176					gshB_b2947
		pta_b2297	yojN_b2216	pstS_b3728			queA_b0405			galU_b1236	galU_b1236				kdsA_b1215		minD_b1175					gsp_b2988
		ptsI_b2416	yqfB_b2900	pta_b2297			recA_b2699			gcpE_b2515	gcpE_b2515				kdsB_b0918		mlc_b1594					hemL_b0154
		ptsN_b3204	yqiE_b3034	ptsN_b3204			rfaD_b3619			gcvA_b2808	gcvA_b2808				kdtB_b3634		mltE_b1193					hemM_b1209
		ptsP_b2829	yqjB_b3096	purA_b4177			rfaH_b3842			glk_b2388	glk_b2388				ksgA_b0051		modB_b0764					hemN_b3867
		purA_b4177	yraM_b3147	purB_b1131			rfe_b3784			glmU_b3730	glmU_b3730				kup_b3747		modC_b0765					hflC_b4175
		purB_b1131	yrbK_b3199	purH_b4006			rhlB_b3780			glnD_b0167	glnD_b0167				lepA_b2569		modF_b0760					hflK_b4174
		purR_b1658	yrdC_b3282	purN_b2500			rhoL_b3782			gloA_b1651	gloA_b1651				leuS_b0642		molR_3_b2117					hflX_b4173
		rcsB_b2217	yrdD_b3283	purR_b1658			ribA_b1277			glpX_b3925	glpX_b3925				lgt_b2828		msrA_b4219					hisB_b2022
		rfaD_b3619		queA_b0405			ribD_b0414			glyS_b3559	glyS_b3559				lit_b1139		mtlR_b3601					hisS_b2514
		rfaQ_b3632		rcsB_b2217			rlpA_b0633			gmhA_b0222	gmhA_b0222				lldD_b3605		mukE_b0923					hlpA_b0178
		rfaZ_b3624		recA_b2699			rlpB_b0641			gmk_b3648	gmk_b3648				lon_b0439		murF_b0086					holA_b0640
		rfbD_b2040		rfaD_b3619			rnc_b2567			gor_b3500	gor_b3500				lpxC_b0096		nadR_b4390					holC_b4259
		rfe_b3784		rfbC_b2038			rnt_b1652			grpE_b2614	grpE_b2614				lysU_b4129		nagB_b0678					hscA_b2526
		rhoL_b3782		rfbD_b2040			rplB_b3317			grxB_b1064	grxB_b1064				malY_b1622		ndh_b1109					hsdM_b4349
		rlpA_b0633		rfe_b3784			rplF_b3305			grxC_b3610	grxC_b3610				manA_b1613		nhaB_b1186					hslU_b3931
		rlpB_b0641		ribD_b0414			rplJ_b3985			gshB_b2947	gshB_b2947				mcrA_b1159		nrdA_b2234					htpX_b1829
		rnc_b2567		rlpA_b0633			rplK_b3983			gsp_b2988	gsp_b2988				menA_b3930		nrdB_b2235					htrB_b1054
		rnt_b1652		rlpB_b0641			rplL_b3986_f			gutQ_b2708	gutQ_b2708				menC_b2261		nrfD_b4073					hupA_b4000
		rpe_b3386		rnc_b2567			rplN_b3310			gyrB_b3699	gyrB_b3699				metR_b3828		nuoA_b2288					hybC_b2994
		rplL_b3986_f		rpe_b3386			rplS_b2606			hcaD_b2542_f	hcaD_b2542_f				mgtA_b4242		nuoB_b2287					hydG_b4004
		rplR_b3304		rplF_b3305			rplV_b3315			hdhA_b1619	hdhA_b1619				mlc_b1594		nuoC_b2286					iadA_b4328
		rpoD_b3067		rplL_b3986_f			rplW_b3318			hemE_b3997	hemE_b3997				mltE_b1193		nuoE_b2285					iap_b2753
		rpsN_b3307		rplR_b3304			rpoA_b3295			hemG_b3850	hemG_b3850				moaC_b0783		nuoM_b2277					iciA_b2916
		rpsS_b3316		rplV_b3315			rpoZ_b3649			hemM_b1209	hemM_b1209				moaD_b0784		ompA_b0957					iclR_b4018
		rseB_b2571		rpmD_b3302			rpsA_b0911			hemX_b3803	hemX_b3803				moaE_b0785		panC_b0133					idnR_b4264
		rseC_b2570		rpoD_b3067			rpsB_b0169			hflK_b4174	hflK_b4174				moeA_b0827		pdhR_b0113					ilvD_b3771
		sbcB_b2011		rpsB_b0169			rpsD_b3296			hflX_b4173	hflX_b4173				mrdB_b0634		pdxJ_b2564					ilvH_b0078
		sbcD_b0398		rpsE_b3303			rpsH_b3306			himD_b0912	himD_b0912				msbA_b0914		pepB_b2523					ilvI_b0077
		secE_b3981		rpsH_b3306			rpsK_b3297			hisA_b2024	hisA_b2024				mtlD_b3600		pepD_b0237					infB_b3168
		seqA_b0687_f		rpsK_b3297			rpsM_b3298			hisB_b2022	hisB_b2022				mtlR_b3601		pepQ_b3847					intF_b0281
		sfhB_b2594		rpsS_b3316			rpsN_b3307			hisM_b2307	hisM_b2307				mukE_b0923		pfkB_b1723					ispB_b3187
		shiA_b1981		rseB_b2571			rpsO_b3165			hisP_b2306	hisP_b2306				mukF_b0922		pgm_b0688					kdsA_b1215
		smtA_b0921		ruvC_b1863			rpsS_b3316			hisS_b2514	hisS_b2514				murI_b3967		pgpA_b0418					kdsB_b0918
		sohB_b1272		serS_b0893			ruvA_b1861			hns_b1237	hns_b1237				mutY_b2961		phnJ_b4098					kdtA_b3633
		sppA_b1766		shiA_b1981			ruvC_b1863			holA_b0640	holA_b0640				nagA_b0677		phoP_b1130					kup_b3747
		srmB_b2576		slyA_b1642			secE_b3981			holC_b4259	holC_b4259				nagB_b0678		pnp_b3164					lasT_b4403
		suhB_b2533		smpB_b2620			sfhB_b2594			hsdM_b4349	hsdM_b4349				nagC_b0676		pnuC_b0751					lepA_b2569
		tehA_b1429		sohB_b1272			shiA_b1981			hslU_b3931	hslU_b3931				ndh_b1109		potC_b1124					leuS_b0642
		thdF_b3706		spoT_b3650			slyA_b1642			hslV_b3932	hslV_b3932				nemA_b1650		potF_b0854					lgt_b2828
		thiD_b2103		srmB_b2576			slyD_b3349			htrB_b1054	htrB_b1054				nfo_b2159		potH_b0856					lipA_b0628
		thiL_b0417		sspA_b3229			sohB_b1272			hupA_b4000	hupA_b4000				nhaB_b1186		ppsA_b1702					lipB_b0630
		thiM_b2104		tehA_b1429			spoT_b3650			hyaB_b0973	hyaB_b0973				nupC_b2393		prkB_b3355					livF_b3454
		thrS_b1719		tehB_b1430			spoU_b3651			hydG_b4004	hydG_b4004				pabB_b1812		pta_b2297					livH_b3457
		tolA_b0739		thdF_b3706			srmB_b2576			iadA_b4328	iadA_b4328				panC_b0133		ptsN_b3204					lon_b0439
		truA_b2318		thiE_b3993			sspA_b3229			iclR_b4018	iclR_b4018				parC_b3019		purA_b4177					lrp_b0889
		truB_b3166		thrS_b1719			syd_b2793			ilvD_b3771	ilvD_b3771				pbpC_b2519		purB_b1131					lysA_b2838
		tsf_b0170		thyA_b2827			tbpA_b0068			imp_b0054	imp_b0054				pdxY_b1636		pykA_b1854					lysS_b2890
		tsx_b0411		tmk_b1098			tehA_b1429			inaA_b2237	inaA_b2237				pepA_b4260		rbsK_b3752					lysU_b4129
		tufB_b3980_s		tolA_b0739			tehB_b1430			infC_b1718	infC_b1718				pepD_b0237		rcsF_b0196					malY_b1622
		ubiE_b3833		tolC_b3035			thdF_b3706			intA_b2622	intA_b2622				pfkA_b3916		rfaD_b3619					manA_b1613
		ubiG_b2232		truB_b3166			thrS_b1719			intF_b0281	intF_b0281				pfkB_b1723		rfaP_b3630					map_b0168
		udk_b2066		trxB_b0888			tolA_b0739			ispB_b3187	ispB_b3187				pgm_b0688		rlpA_b0633					marB_b1532
		visC_b2906		tsf_b0170			tolR_b0738			kch_b1250	kch_b1250				pgpA_b0418		rlpB_b0641					mcrB_b4346
		xerD_b2894		tsx_b0411			trmA_b3965			kdsA_b1215	kdsA_b1215				pgsA_b1912		rnhB_b0183					menC_b2261
		yabB_b0081		tufA_b3339_s			trmD_b2607			kdsB_b0918	kdsB_b0918				pitA_b3493		rpoD_b3067					metG_b2114
		yacA_b0097		tufB_b3980_s			trxA_b3781			kdtB_b3634	kdtB_b3634				pldA_b3821		rpoH_b3461					metJ_b3938
		yafB_b0207		ubiE_b3833			trxB_b0888			kup_b3747	kup_b3747				plsX_b1090		sbcB_b2011					metR_b3828
		yafN_b0232		ubiG_b2232			tsf_b0170			lasT_b4403	lasT_b4403				pmbA_b4235		secB_b3609					mgtA_b4242
		yagB_b0266		udk_b2066			tsx_b0411			lepA_b2569	lepA_b2569				pnp_b3164		selA_b3591					mltC_b2963
		yajQ_b0426		visC_b2906			ttk_b3641			leuS_b0642	leuS_b0642				potB_b1125		serB_b4388					mltE_b1193
		ybaB_b0471		wecB_b3786			ubiE_b3833			lexA_b4043	lexA_b4043				potF_b0854		sfmA_b0530					moaC_b0783
		ybaN_b0468		xerC_b3811			ubiG_b2232			lgt_b2828	lgt_b2828				potH_b0856		slyB_b1641					moaD_b0784
		ybdH_b0599		xerD_b2894			uvrY_b1914			lipA_b0628	lipA_b0628				poxB_b0871		smp_b4387					modF_b0760
		ybeA_b0636		yacA_b0097			vacJ_b2346			lipB_b0630	lipB_b0630				pphA_b1838		smtA_b0921					moeA_b0827
		ybeF_b0629		ybaB_b0471			wecB_b3786			lon_b0439	lon_b0439				ppiC_b3775		spy_b1743					mrdA_b0635
		ybeX_b0658		ybaN_b0468			wzxE_b3792			lpxC_b0096	lpxC_b0096				ppk_b2501		sulA_b0958					mrdB_b0634
		ybgI_b0710		ybeA_b0636			xerC_b3811			lysU_b4129	lysU_b4129				prkB_b3355		tehA_b1429					mrp_b2113
		ybhE_b0767		ybgI_b0710			xerD_b2894			malY_b1622	malY_b1622				prmA_b3259		thiD_b2103					mtlR_b3601
		ybiN_b0807		ybgJ_b0711			xseA_b2509			manA_b1613	manA_b1613				proA_b0243		thiE_b3993					mukE_b0923
		ybiS_b0819		ybhE_b0767			yaaA_b0006			marR_b1530	marR_b1530				pspD_b1307		thiG_b3991					murB_b3972
		ybjC_b0850		ybiJ_b0802			yacA_b0097			mdlB_b0449	mdlB_b0449				pssA_b2585		thiH_b3990					murI_b3967
		ycaO_b0905		ybiN_b0807			yacG_b0101			menC_b2261	menC_b2261				pta_b2297		thiL_b0417					mutS_b2733
		ycbY_b0948		ybjC_b0850			yaeL_b0176			metR_b3828	metR_b3828				ptsI_b2416		tolC_b3035					mutY_b2961
		yccF_b0961		ybjE_b0874			yaeS_b0174			metW_b2815_s	metW_b2815_s				ptsN_b3204		topA_b1274					mviN_b1069
		yceA_b1055		ycaR_b0917			yajQ_b0426			metY_b3171_f	metY_b3171_f				ptsP_b2829		topB_b1763					nadE_b1740
		ycfM_b1105		ycbL_b0927			ybaB_b0471			metZ_b2814_s	metZ_b2814_s				purA_b4177		trs5_8_b2192_s					nagA_b0677
		ycfS_b1113		ycbY_b0948			ybaJ_b0461			mgtA_b4242	mgtA_b4242				purB_b1131		tufB_b3980_s					nagD_b0675
		ycfU_b1116		yccF_b0961			ybaO_b0447			minD_b1175	minD_b1175				purR_b1658		tyrB_b4054					narL_b1221
		ycgE_b1162		ycfM_b1105			ybaX_b0444			mltB_b2701	mltB_b2701				pykA_b1854		ubiB_b3844					nemA_b1650
		ychA_b1214		ycfU_b1116			ybeN_b0639			mltE_b1193	mltE_b1193				rbsK_b3752		ubiH_b2907					nfnB_b0578
		ychM_b1206		ycgE_b1162			ybgC_b0736			moaA_b0781	moaA_b0781				rcsB_b2217		ugpA_b3452					nhaB_b1186
		yciB_b1254		ychA_b1214			ybgF_b0742			moaB_b0782	moaB_b0782				recR_b0472		ugpQ_b3449					nrdB_b2235
		yciC_b1255		yciB_b1254			ybiN_b0807			moaC_b0783	moaC_b0783				rfaC_b3621		uhpC_b3667					ntpA_b1865
		ycjI_b1326		yciC_b1255			ybiS_b0819			moaD_b0784	moaD_b0784				rfaD_b3619		uvrA_b4058					nuoC_b2286
		ydcG_b1424		yciI_b1251			ybiT_b0820			mobA_b3857	mobA_b3857				rfaF_b3620		uxuB_b4323					nuoI_b2281
		yddG_b1473		yddG_b1473			ybjC_b0850			moeA_b0827	moeA_b0827				rfaG_b3631		visC_b2906					nuoJ_b2280
		ydeD_b1533		ydfG_b1539			ycaR_b0917			mrdB_b0634	mrdB_b0634				rfaQ_b3632		xseB_b0422					nuoK_b2279
		ydeY_b1514		ydiA_b1703			yccF_b0961			msbA_b0914	msbA_b0914				rfaZ_b3624		yadG_b0127					nuoM_b2277
		ydfG_b1539		ydiT_b1700			yccK_b0969			msrA_b4219	msrA_b4219				rfbD_b2040		yaeM_b0173					nupC_b2393
		ydhB_b1659		yeaK_b1787			ycdY_b1035			mtlR_b3601	mtlR_b3601				rfe_b3784		yaeQ_b0190					nusA_b3169
		ydhO_b1655		yecO_b1870			yceG_b1097			mukE_b0923	mukE_b0923				rlpA_b0633		yaeR_b0187					nusB_b0416
		ydiA_b1703		yecP_b1871			ycfB_b1133			murI_b3967	murI_b3967				rlpB_b0641		yaiH_b0376					oppB_b1244
		yebF_b1847		yedO_b1919			ycfU_b1116			mutY_b2961	mutY_b2961				rnc_b2567		yaiI_b0387					oppC_b1245
		yebH_b1822		yeeX_b2007			ycgC_b1198			nagA_b0677	nagA_b0677				rnt_b1652		yajF_b0394					oxyR_b3961
		yecD_b1867		yfaD_b2244			ychA_b1214			nagB_b0678	nagB_b0678				rpe_b3386		ybaD_b0413					panC_b0133
		yedO_b1919		yfcB_b2330			ychB_b1208			nagC_b0676	nagC_b0676				rplL_b3986_f		ybaN_b0468					parC_b3019
		yefM_b2017		yfeA_b2395			yciB_b1254			narL_b1221	narL_b1221				rplR_b3304		ybaZ_b0454					pdxY_b1636
		yfaD_b2244		yfhE_b2527			yciC_b1255			ndh_b1109	ndh_b1109				rpoD_b3067		ybbA_b0495					pepA_b4260
		yfcB_b2330		yfhO_b2530			yciI_b1251			nemA_b1650	nemA_b1650				rpsE_b3303		ybbN_b0492					perM_b2493
		yfeA_b2395		yfjB_b2615			yciL_b1269			nfi_b3998	nfi_b3998				rseB_b2571		ybdH_b0599					pfkA_b3916
		yfgA_b2516		ygaG_b2687			ydaO_b1344			nikB_b3477	nikB_b3477				rseC_b2570		ybfF_b0686					pfs_b0159
		yfhF_b2528		ygbB_b2746			ydaR_b1356			nrfD_b4073	nrfD_b4073				rstB_b1609		ybgE_b0735					pgm_b0688
		yfhO_b2530		ygbL_b2738			yddG_b1473			ntpA_b1865	ntpA_b1865				sbcB_b2011		ybgI_b0710					pgsA_b1912
		yfiC_b2575		ygbP_b2747			ydfG_b1539			nuoG_b2283	nuoG_b2283				sbcD_b0398		ybiW_b0823					pitA_b3493
		yfjB_b2615		ygdP_b2830			ydfH_b1540			nusA_b3169	nusA_b3169				secB_b3609		ybiX_b0804					pldA_b3821
		ygbB_b2746		ygfB_b2909			ydiA_b1703			oppC_b1245	oppC_b1245				secD_b0408		ybjT_b0869					plsX_b1090
		ygdP_b2830		yggE_b2922			ydiJ_b1687			oppD_b1246	oppD_b1246				selA_b3591		ybjU_b0870					pnp_b3164
		ygeA_b2840		yggU_b2953			ydiT_b1700			panC_b0133	panC_b0133				seqA_b0687_f		ycaJ_b0892					potB_b1125
		ygfB_b2909		yggX_b2962			yeaP_b1794			parC_b3019	parC_b3019				sfhB_b2594		ycbK_b0926					ppiC_b3775
		yggE_b2922		ygiC_b3038			yebF_b1847			pcm_b2743	pcm_b2743				sfmA_b0530		ycbL_b0927					ppx_b2502
		yggU_b2953		yhbG_b3201			yecP_b1871			pdxY_b1636	pdxY_b1636				shiA_b1981		ycbW_b0946					pqiA_b0950
		ygiC_b3038		yhbJ_b3205			yeeX_b2007			pepA_b4260	pepA_b4260				slyB_b1641		ycfD_b1128					prc_b1830
		ygiM_b3055		yhbN_b3200			yefM_b2017			pfkA_b3916	pfkA_b3916				smp_b4387		ycfM_b1105					prfA_b1211
		yhbG_b3201		yhcB_b3233			yejB_b2178			pfkB_b1723	pfkB_b1723				smtA_b0921		ychM_b1206					prkB_b3355
		yhbJ_b3205		yhdE_b3248			yejL_b2187			pgpA_b0418	pgpA_b0418				sohB_b1272		yciK_b1271					prlA_b3300
		yhbN_b3200		yhgI_b3414			yfbB_b2263			pgsA_b1912	pgsA_b1912				sppA_b1766		yciS_b1279					proA_b0243
		yhcB_b3233		yhhN_b3468			yfcB_b2330			phnN_b4094	phnN_b4094				srmB_b2576		ycjG_b1325					proC_b0386
		yheM_b3344		yhhU_b3475			yfcE_b2300			pitA_b3493	pitA_b3493				suhB_b2533		ycjW_b1320					proS_b0194
		yheN_b3345		yhhX_b3440			yfeA_b2395			pldA_b3821	pldA_b3821				tag_b3549		ydcG_b1424					pstC_b3727
		yhgI_b3414		yhjT_b3537			yfhC_b2559			plsX_b1090	plsX_b1090				tehA_b1429		yddA_b1496					pstS_b3728
		yhhX_b3440		yibN_b3611			yfhE_b2527			pmbA_b4235	pmbA_b4235				thdF_b3706		ydeV_b1511					pta_b2297
		yhiR_b3499		yifB_b3765			yfjA_b2608			pnp_b3164	pnp_b3164				thiD_b2103		ydeY_b1514					ptsN_b3204
		yhjR_b3535		yjaD_b3996			yfjB_b2615			potB_b1125	potB_b1125				thiL_b0417		ydfG_b1539					purB_b1131
		yhjT_b3537		yjbN_b4049			ygaG_b2687			potC_b1124	potC_b1124				thiM_b2104		ydiA_b1703					purH_b4006
		yi21_5_b3044_s		yjcD_b4064			ygaH_b2683			ppiC_b3775	ppiC_b3775				thrS_b1719		ydiD_b1701					purN_b2500
		yiaF_b3554		yjeI_b4144			ygbB_b2746			ppk_b2501	ppk_b2501				tolA_b0739		yeaB_b1813					purR_b1658
		yieN_b3746		yjgP_b4261			ygbL_b2738			ppx_b2502	ppx_b2502				topA_b1274		yeaK_b1787					rbsK_b3752
		yifB_b3765		yjhU_b4295			ygbP_b2747			pqiA_b0950	pqiA_b0950				truA_b2318		yeaL_b1789					rcsB_b2217
		yihE_b3859		yjjK_b4391			ygdD_b2807			pqiB_b0951	pqiB_b0951				truB_b3166		yebA_b1856					recA_b2699
		yiiR_b3921		ylaC_b0458			ygdP_b2830			priC_b0467	priC_b0467				tsf_b0170		yebG_b1848					recQ_b3822
		yjbN_b4049		ylbF_b0520			yggE_b2922			prkB_b3355	prkB_b3355				tsx_b0411		yebH_b1822					recR_b0472
		yjcW_b4087		yqfB_b2900			yggS_b2951			prlA_b3300	prlA_b3300				tufA_b3339_s		yebM_b1858					rfaD_b3619
		yjeQ_b4161		yqgE_b2948			yggU_b2953			prmA_b3259	prmA_b3259				tufB_b3980_s		yecD_b1867					rfaF_b3620
		yjgD_b4255		yqjB_b3096			yggX_b2962			proA_b0243	proA_b0243				tyrB_b4054		yedD_b1928					rfaH_b3842
		yjgP_b4261		yqjE_b3099			ygiA_b3036			proC_b0386	proC_b0386				tyrR_b1323		yedE_b1929					rfbA_b2039
		yjhU_b4295		yqjH_b3070			ygiC_b3038			psd_b4160	psd_b4160				tyrS_b1637		yedO_b1919					rfbC_b2038
		yjiX_b4353		yrbB_b3191			ygiR_b3016			pstS_b3728	pstS_b3728				ubiE_b3833		yeiQ_b2172					rfbD_b2040
		yjjK_b4391		yrbC_b3192			yhaJ_b3105			pta_b2297	pta_b2297				ubiH_b2907		yfgA_b2516					rfe_b3784
		yjjX_b4394		yrbD_b3193			yhbC_b3170			ptsI_b2416	ptsI_b2416				ubiX_b2311		yfhG_b2555					rhaD_b3902
		ykfD_b0260		yrbE_b3194			yhbG_b3201			ptsN_b3204	ptsN_b3204				udk_b2066		yfhO_b2530					rhlB_b3780
		ylbF_b0520		yrbH_b3197			yhbN_b3200			ptsP_b2829	ptsP_b2829				uidR_b1618		yfiC_b2575					ribA_b1277
		ynfM_b1596		yrdA_b3279			yhcB_b3233			purB_b1131	purB_b1131				uvrC_b1913		yfiD_b2579					ribD_b0414
		yojI_b2211		yrdC_b3282			yhdE_b3248			purH_b4006	purH_b4006				visC_b2906		ygaE_b2664					ribF_b0025
		yqfB_b2900		zwf_b1852			yhgF_b3407			purN_b2500	purN_b2500				xerD_b2894		ygbO_b2745					rlpA_b0633
		yqgE_b2948					yhgI_b3414			rbn_b3886	rbn_b3886				xthA_b1749		ygcU_b2773					rlpB_b0641
		yrbB_b3191					yhhF_b3465			rbsK_b3752	rbsK_b3752				yabB_b0081		ygeA_b2840					rnc_b2567
		yrbC_b3192					yhhP_b3470			rcsC_b2218	rcsC_b2218				yacA_b0097		ygfZ_b2898					rnt_b1652
		yrbE_b3194					yhhU_b3475			recF_b3700	recF_b3700				yafB_b0207		yggA_b2923					rpe_b3386
		yrbF_b3195					yhjT_b3537			recJ_b2892	recJ_b2892				yafN_b0232		yggU_b2953					rph_b3643
		yrbK_b3199					yibN_b3611			recN_b2616	recN_b2616				yagB_b0266		yggV_b2954					rplB_b3317
		yrdC_b3282					yicC_b3644			recO_b2565	recO_b2565				yaiH_b0376		yggW_b2955					rplF_b3305
		yrdD_b3283					yidA_b3697			recR_b0472	recR_b0472				yaiL_b0354		yghK_b2975					rplJ_b3985
							yieC_b3720			relA_b2784	relA_b2784				yaiN_b0357		ygiE_b3040					rplK_b3983
							yifB_b3765			rfaC_b3621	rfaC_b3621				yajQ_b0426		ygiF_b3054					rplL_b3986_f
							yigA_b3810			rfaD_b3619	rfaD_b3619				ybaB_b0471		ygiH_b3059					rplO_b3301
							yigL_b3826			rfaF_b3620	rfaF_b3620				ybaD_b0413		ygiW_b3024					rplR_b3304
							yigU_b3839			rfaK_b3623	rfaK_b3623				ybaN_b0468		yhaH_b3103					rplS_b2606
							yihA_b3865			rfaQ_b3632	rfaQ_b3632				ybbF_b0524		yhbM_b3163					rplV_b3315
							yiiQ_b3920			rfaY_b3625	rfaY_b3625				ybbI_b0487		yhbT_b3157					rpmD_b3302
							yjbA_b4030			rfaZ_b3624	rfaZ_b3624				ybbO_b0493		yhdA_b3252					rpmF_b1089
							yjcD_b4064			rfbD_b2040	rfbD_b2040				ybdA_b0591		yheR_b3351					rpmJ_b3299
							yjgP_b4261			rhaD_b3902	rhaD_b3902				ybdH_b0599		yheS_b3352					rpoA_b3295
							yjhU_b4295			rimI_b4373	rimI_b4373				ybdL_b0600		yhhK_b3459					rpsB_b0169
							yjjK_b4391			rlpA_b0633	rlpA_b0633				ybeA_b0636		yiaC_b3550					rpsC_b3314
							yjjT_b4371			rlpB_b0641	rlpB_b0641				ybeF_b0629		yigI_b3820					rpsD_b3296
							ylbF_b0520			rnc_b2567	rnc_b2567				ybeX_b0658		yigJ_b3823					rpsE_b3303
							yniC_b1727			rnhA_b0214	rnhA_b0214				ybfF_b0686		yigZ_b3848					rpsH_b3306
							yqfB_b2900			rnt_b1652	rnt_b1652				ybgI_b0710		yihZ_b3887					rpsK_b3297
							yqgE_b2948			rpe_b3386	rpe_b3386				ybgJ_b0711		yijD_b3964					rpsM_b3298
							yqhA_b3002			rplF_b3305	rplF_b3305				ybgL_b0713		yjbD_b4023					rpsS_b3316
							yqjB_b3096			rplL_b3986_f	rplL_b3986_f				ybhE_b0767		yjbR_b4057					ruvA_b1861
							yraQ_b3151			rplO_b3301	rplO_b3301				ybiN_b0807		yjcW_b4087					ruvC_b1863
							yrbC_b3192			rplR_b3304	rplR_b3304				ybjC_b0850		yjgP_b4261					sbcB_b2011
							yrbE_b3194			rplV_b3315	rplV_b3315				ybjE_b0874		yjgW_b4274					secB_b3609
							yrbH_b3197			rpmD_b3302	rpmD_b3302				ycaO_b0905		yjhH_b4298					secF_b0409
							yrdB_b3280			rpmJ_b3299	rpmJ_b3299				ycbW_b0946		yjiT_b4342					selA_b3591
							yrdC_b3282			rpoD_b3067	rpoD_b3067				ycbY_b0948		yjiZ_b4356					sgbE_b3583
							yrdD_b3283			rpsB_b0169	rpsB_b0169				yccF_b0961		ylcD_b0574					sgbU_b3582
							zwf_b1852			rpsE_b3303	rpsE_b3303				yccJ_b1003		yliJ_b0838					shiA_b1981
										rpsS_b3316	rpsS_b3316				ycdS_b1024		ymfJ_b1144					slpA_b0028
										rseC_b2570	rseC_b2570				yceA_b1055		yneH_b1524					slyA_b1642
										ruvC_b1863	ruvC_b1863				yceB_b1063		ynhC_b1681					slyD_b3349
										sbcB_b2011	sbcB_b2011				yceK_b1050		yohH_b2139					smp_b4387
										sbcD_b0398	sbcD_b0398				ycfD_b1128		yqgC_b2940					smpB_b2620
										sbp_b3917	sbp_b3917				ycfL_b1104		yqiA_b3031					smtA_b0921
										secB_b3609	secB_b3609				ycfM_b1105		yqjD_b3098					sohB_b1272
										secF_b0409	secF_b0409				ycfQ_b1111		yraO_b3149					speB_b2937
										selA_b3591	selA_b3591				ycfS_b1113		yrbC_b3192					speE_b0121
										seqA_b0687_f	seqA_b0687_f				ycfU_b1116		yrbE_b3194					spoT_b3650
										serB_b4388	serB_b4388				ycgE_b1162		yrbL_b3207					spoU_b3651
										sfhB_b2594	sfhB_b2594				ychA_b1214		yrfD_b3395					sprT_b2944
										sgaT_b4193	sgaT_b4193				ychK_b1234		ytfB_b4206					srmB_b2576
										sgbE_b3583	sgbE_b3583				ychM_b1206							sspA_b3229
										sgbH_b3581	sgbH_b3581				yciB_b1254							tap_b1885
										sgbU_b3582	sgbU_b3582				yciC_b1255							tauB_b0366
										shiA_b1981	shiA_b1981				yciV_b1266							tdk_b1238
										slyA_b1642	slyA_b1642				ycjI_b1326							tehA_b1429
										slyB_b1641	slyB_b1641				ydcF_b1414							tehB_b1430
										smp_b4387	smp_b4387				ydcG_b1424							thdF_b3706
										smtA_b0921	smtA_b0921				yddA_b1496							thiE_b3993
										sohB_b1272	sohB_b1272				yddG_b1473							thyA_b2827
										speB_b2937	speB_b2937				yddM_b1477							tldD_b3244
										spoT_b3650	spoT_b3650				ydeD_b1533							tmk_b1098
										sppA_b1766	sppA_b1766				ydeH_b1535							tolA_b0739
										sprT_b2944	sprT_b2944				ydeK_b1510							tolB_b0740
										srmB_b2576	srmB_b2576				ydeY_b1514							tolC_b3035
										suhB_b2533	suhB_b2533				ydfB_b1572							trkH_b3849
										sun_b3289	sun_b3289				ydhB_b1659							trmD_b2607
										tauB_b0366	tauB_b0366				ydhO_b1655							trpS_b3384
										tehA_b1429	tehA_b1429				ydiA_b1703							truA_b2318
										tehB_b1430	tehB_b1430				ydiT_b1700							truB_b3166
										tesA_b0494	tesA_b0494				ydjE_b1769							trxA_b3781
										tesB_b0452	tesB_b0452				yeaZ_b1807							trxB_b0888
										thdF_b3706	thdF_b3706				yebA_b1856							tsf_b0170
										thiE_b3993	thiE_b3993				yebC_b1864							tsx_b0411
										thiL_b0417	thiL_b0417				yebF_b1847							ttk_b3641
										thyA_b2827	thyA_b2827				yebG_b1848							tufA_b3339_s
										tldD_b3244	tldD_b3244				yebH_b1822							tufB_b3980_s
										tmk_b1098	tmk_b1098				yecD_b1867							tyrP_b1907
										tolA_b0739	tolA_b0739				yecM_b1875							ubiE_b3833
										treF_b3519	treF_b3519				yecO_b1870							ubiG_b2232
										trkH_b3849	trkH_b3849				yedD_b1928							udk_b2066
										trmA_b3965	trmA_b3965				yedI_b1958							uidR_b1618
										trpS_b3384	trpS_b3384				yedO_b1919							uvrC_b1913
										truA_b2318	truA_b2318				yefM_b2017							uvrY_b1914
										truB_b3166	truB_b3166				yegH_b2063							vacJ_b2346
										tsf_b0170	tsf_b0170				yegT_b2098							visC_b2906
										tsx_b0411	tsx_b0411				yehY_b2130							vsr_b1960
										tufA_b3339_s	tufA_b3339_s				yejM_b2188							wbbI_b2034
										tufB_b3980_s	tufB_b3980_s				yfaD_b2244							wcaC_b2057
										tyrB_b4054	tyrB_b4054				yfcB_b2330							wecB_b3786
										tyrR_b1323	tyrR_b1323				yfeA_b2395							xerC_b3811
										ubiE_b3833	ubiE_b3833				yfgA_b2516							xerD_b2894
										ubiG_b2232	ubiG_b2232				yfhF_b2528							yaaA_b0006
										udk_b2066	udk_b2066				yfhG_b2555							yabH_b0055
										uidR_b1618	uidR_b1618				yfhO_b2530							yabK_b0067
										uvrC_b1913	uvrC_b1913				yfiC_b2575							yacA_b0097
										visC_b2906	visC_b2906				yfjB_b2615							yacG_b0101
										wecB_b3786	wecB_b3786				ygbB_b2746							yadG_b0127
										wecG_b3794	wecG_b3794				ygbE_b2749							yaeD_b0200
										wzzE_b3785	wzzE_b3785				ygcK_b2759							yaeL_b0176
										xerC_b3811	xerC_b3811				ygdP_b2830							yaeS_b0174
										xerD_b2894	xerD_b2894				ygeA_b2840							yaeT_b0177
										xseB_b0422	xseB_b0422				ygfB_b2909							yagY_b0292
										xthA_b1749	xthA_b1749				yggE_b2922							yaiN_b0357
										yabB_b0081	yabB_b0081				yggH_b2960							yajC_b0407
										yabC_b0082	yabC_b0082				yggM_b2956							yajQ_b0426
										yacA_b0097	yacA_b0097				yggN_b2958							yajR_b0427
										yadG_b0127	yadG_b0127				yggU_b2953							ybaB_b0471
										yadH_b0128	yadH_b0128				ygiC_b3038							ybaD_b0413
										yaeD_b0200	yaeD_b0200				ygiE_b3040							ybaX_b0444
										yaeL_b0176	yaeL_b0176				ygiM_b3055							ybbB_b0503
										yaeR_b0187	yaeR_b0187				ygiY_b3026							ybdG_b0577
										yaeT_b0177	yaeT_b0177				yhaM_b3108							ybdH_b0599
										yafN_b0232	yafN_b0232				yhbG_b3201							ybeA_b0636
										yafQ_b0225	yafQ_b0225				yhbJ_b3205							ybeF_b0629
										yagY_b0292	yagY_b0292				yhbN_b3200							ybfA_b0699
										yaiL_b0354	yaiL_b0354				yhcB_b3233							ybfF_b0686
										yaiN_b0357	yaiN_b0357				yheM_b3344							ybgF_b0742
										yajQ_b0426	yajQ_b0426				yhgI_b3414							ybgL_b0713
										ybaB_b0471	ybaB_b0471				yhgN_b3434							ybiJ_b0802
										ybaD_b0413	ybaD_b0413				yhhM_b3467							ybiN_b0807
										ybaK_b0481	ybaK_b0481				yhhX_b3440							ybjC_b0850
										ybaO_b0447	ybaO_b0447				yhiR_b3499							ybjE_b0874
										ybaP_b0482	ybaP_b0482				yhjB_b3520							ybjN_b0853
										ybbI_b0487	ybbI_b0487				yhjE_b3523							ycaK_b0901
										ybbN_b0492	ybbN_b0492				yhjR_b3535							ycaO_b0905
										ybbO_b0493	ybbO_b0493				yhjT_b3537							ycaR_b0917
										ybcW_b0559	ybcW_b0559				yhjU_b3538							ycbY_b0948
										ybdA_b0591	ybdA_b0591				yi21_5_b3044_s							yccF_b0961
										ybdH_b0599	ybdH_b0599				yiaF_b3554							yccK_b0969
										ybeA_b0636	ybeA_b0636				yicM_b3662							ycdY_b1035
										ybeF_b0629	ybeF_b0629				yieE_b3712							yceA_b1055
										ybfF_b0686	ybfF_b0686				yieF_b3713							yceB_b1063
										ybgA_b0707	ybgA_b0707				yieN_b3746							ycfL_b1104
										ybgE_b0735	ybgE_b0735				yifB_b3765							ycfU_b1116
										ybgI_b0710	ybgI_b0710				yigJ_b3823							ycgE_b1162
										ybgJ_b0711	ybgJ_b0711				yigP_b3834							ychA_b1214
										ybgK_b0712	ybgK_b0712				yigR_b3835							ychK_b1234
										ybgL_b0713	ybgL_b0713				yihE_b3859							ychM_b1206
										ybhE_b0767	ybhE_b0767				yiiR_b3921							yciB_b1254
										ybhP_b0790	ybhP_b0790				yjbC_b4022							yciC_b1255
										ybhS_b0793	ybhS_b0793				yjbN_b4049							yciI_b1251
										ybiJ_b0802	ybiJ_b0802				yjcW_b4087							yciL_b1269
										ybiN_b0807	ybiN_b0807				yjeE_b4168							ydaO_b1344
										ybiX_b0804	ybiX_b0804				yjeQ_b4161							ydaR_b1356
										ybiY_b0824	ybiY_b0824				yjgB_b4269							ydcE_b1461
										ybjC_b0850	ybjC_b0850				yjgD_b4255							ydcG_b1424
										ybjE_b0874	ybjE_b0874				yjgP_b4261							yddG_b1473
										ybjN_b0853	ybjN_b0853				yjhT_b4310							ydfG_b1539
										ycaO_b0905	ycaO_b0905				yjhU_b4295							ydhO_b1655
										ycaR_b0917	ycaR_b0917				yjiX_b4353							ydiA_b1703
										ycbY_b0948	ycbY_b0948				yjiZ_b4356							ydiJ_b1687
										yccF_b0961	yccF_b0961				yjjK_b4391							ydiT_b1700
										yccM_b0992	yccM_b0992				yjjX_b4394							yeaK_b1787
										yceA_b1055	yceA_b1055				ykfD_b0260							yebC_b1864
										yceB_b1063	yceB_b1063				ylaB_b0457							yebF_b1847
										ycfL_b1104	ycfL_b1104				ylbF_b0520							yebG_b1848
										ycfM_b1105	ycfM_b1105				yliG_b0835							yebH_b1822
										ycfN_b1106	ycfN_b1106				yliI_b0837							yecO_b1870
										ycgE_b1162	ycgE_b1162				yliJ_b0838							yecP_b1871
										ycgJ_b1177	ycgJ_b1177				yneH_b1524							yeeX_b2007
										ychA_b1214	ychA_b1214				ynfM_b1596							yejF_b2180
										ychK_b1234	ychK_b1234				yojI_b2211							yfaD_b2244
										ychM_b1206	ychM_b1206				yqcB_b2791							yfbB_b2263
										yciB_b1254	yciB_b1254				yqfB_b2900							yfbT_b2293
										yciC_b1255	yciC_b1255				yqgD_b2941							yfcB_b2330
										yciI_b1251	yciI_b1251				yqgE_b2948							yfcE_b2300
										yciK_b1271	yciK_b1271				yqiA_b3031							yfeA_b2395
										ycjI_b1326	ycjI_b1326				yqiE_b3034							yfhC_b2559
										ydcG_b1424	ydcG_b1424				yqjA_b3095							yfiC_b2575
										yddA_b1496	yddA_b1496				yqjE_b3099							ygaG_b2687
										ydeD_b1533	ydeD_b1533				yraN_b3148							ygaH_b2683
										ydfG_b1539	ydfG_b1539				yrbB_b3191							ygbB_b2746
										ydgO_b1630	ydgO_b1630				yrbC_b3192							ygbL_b2738
										ydhB_b1659	ydhB_b1659				yrbD_b3193							ygbP_b2747
										ydhO_b1655	ydhO_b1655				yrbE_b3194							ygdP_b2830
										ydiA_b1703	ydiA_b1703				yrbF_b3195							ygeA_b2840
										ydiT_b1700	ydiT_b1700				yrbK_b3199							ygfB_b2909
										yebC_b1864	yebC_b1864				yrdC_b3282							yggE_b2922
										yebF_b1847	yebF_b1847				yrdD_b3283							yggN_b2958
										yebG_b1848	yebG_b1848				yrfI_b3401							yggU_b2953
										yebH_b1822	yebH_b1822											yggX_b2962
										yecC_b1917	yecC_b1917											ygiA_b3036
										yecD_b1867	yecD_b1867											ygiC_b3038
										yecM_b1875	yecM_b1875											ygiR_b3016
										yecO_b1870	yecO_b1870											yhaJ_b3105
										yecP_b1871	yecP_b1871											yhbG_b3201
										yedD_b1928	yedD_b1928											yhbJ_b3205
										yedO_b1919	yedO_b1919											yhbN_b3200
										yeeX_b2007	yeeX_b2007											yhcB_b3233
										yefM_b2017	yefM_b2017											yhdE_b3248
										yegH_b2063	yegH_b2063											yheM_b3344
										yegQ_b2081	yegQ_b2081											yhgF_b3407
										yegX_b2102	yegX_b2102											yhgH_b3413
										yejF_b2180	yejF_b2180											yhgI_b3414
										yfaD_b2244	yfaD_b2244											yhhF_b3465
										yfbT_b2293	yfbT_b2293											yhhG_b3481
										yfcB_b2330	yfcB_b2330											yhhN_b3468
										yfeA_b2395	yfeA_b2395											yhhP_b3470
										yfgA_b2516	yfgA_b2516											yhhU_b3475
										yfhB_b2560	yfhB_b2560											yhhX_b3440
										yfhF_b2528	yfhF_b2528											yhiR_b3499
										yfhO_b2530	yfhO_b2530											yhjE_b3523
										yfiC_b2575	yfiC_b2575											yhjT_b3537
										yfiF_b2581	yfiF_b2581											yhjU_b3538
										yfjH_b2623	yfjH_b2623											yiaF_b3554
										yfjL_b2628	yfjL_b2628											yiaJ_b3574
										ygaD_b2700	ygaD_b2700											yidA_b3697
										ygaG_b2687	ygaG_b2687											yieC_b3720
										ygbB_b2746	ygbB_b2746											yieP_b3755
										ygbE_b2749	ygbE_b2749											yifB_b3765
										ygbL_b2738	ygbL_b2738											yigA_b3810
										ygbP_b2747	ygbP_b2747											yigL_b3826
										ygcF_b2777	ygcF_b2777											yigP_b3834
										ygdD_b2807	ygdD_b2807											yigR_b3835
										ygdP_b2830	ygdP_b2830											yigU_b3839
										ygfB_b2909	ygfB_b2909											yihA_b3865
										ygfI_b2921	ygfI_b2921											yihE_b3859
										ygfY_b2897	ygfY_b2897											yiiQ_b3920
										ygfZ_b2898	ygfZ_b2898											yiiU_b3928
										yggA_b2923	yggA_b2923											yijP_b3955
										yggE_b2922	yggE_b2922											yjaD_b3996
										yggH_b2960	yggH_b2960											yjbA_b4030
										yggJ_b2946	yggJ_b2946											yjbN_b4049
										yggL_b2959	yggL_b2959											yjcD_b4064
										yggN_b2958	yggN_b2958											yjcW_b4087
										yggU_b2953	yggU_b2953											yjeH_b4141
										yggV_b2954	yggV_b2954											yjeQ_b4161
										ygiE_b3040	ygiE_b3040											yjfH_b4180
										ygiM_b3055	ygiM_b3055											yjfR_b4192
										yhaM_b3108	yhaM_b3108											yjgD_b4255
										yhbG_b3201	yhbG_b3201											yjgP_b4261
										yhbJ_b3205	yhbJ_b3205											yjhU_b4295
										yhbN_b3200	yhbN_b3200											yjiX_b4353
										yhbZ_b3183	yhbZ_b3183											yjjA_b4360
										yhcB_b3233	yhcB_b3233											yjjK_b4391
										yhcD_b3216	yhcD_b3216											yjjT_b4371
										yhdE_b3248	yhdE_b3248											yjjX_b4394
										yheM_b3344	yheM_b3344											ykfD_b0260
										yhgA_b3411	yhgA_b3411											ylaC_b0458
										yhgG_b3410	yhgG_b3410											ylbF_b0520
										yhgH_b3413	yhgH_b3413											yliG_b0835
										yhhG_b3481	yhhG_b3481											yliJ_b0838
										yhhN_b3468	yhhN_b3468											yneH_b1524
										yhhX_b3440	yhhX_b3440											yphG_b2549
										yhiR_b3499	yhiR_b3499											yqgE_b2948
										yhjE_b3523	yhjE_b3523											yqiA_b3031
										yhjH_b3525	yhjH_b3525											yqjB_b3096
										yhjR_b3535	yhjR_b3535											yraM_b3147
										yhjS_b3536	yhjS_b3536											yraP_b3150
										yhjT_b3537	yhjT_b3537											yraQ_b3151
										yhjU_b3538	yhjU_b3538											yrbB_b3191
										yi21_1_b0360_s	yi21_1_b0360_s											yrbC_b3192
										yi21_5_b3044_s	yi21_5_b3044_s											yrbD_b3193
										yiaF_b3554	yiaF_b3554											yrbE_b3194
										yibL_b3602	yibL_b3602											yrbF_b3195
										yicM_b3662	yicM_b3662											yrbH_b3197
										yieN_b3746	yieN_b3746											yrbI_b3198
										yifB_b3765	yifB_b3765											yrdA_b3279
										yigJ_b3823	yigJ_b3823											zwf_b1852
										yigP_b3834	yigP_b3834
										yigR_b3835	yigR_b3835
										yihE_b3859	yihE_b3859
										yiiR_b3921	yiiR_b3921
										yjaD_b3996	yjaD_b3996
										yjbF_b4027	yjbF_b4027
										yjbN_b4049	yjbN_b4049
										yjcD_b4064	yjcD_b4064
										yjcW_b4087	yjcW_b4087
										yjdC_b4135	yjdC_b4135
										yjeE_b4168	yjeE_b4168
										yjeK_b4146	yjeK_b4146
										yjeQ_b4161	yjeQ_b4161
										yjeR_b4162	yjeR_b4162
										yjfH_b4180	yjfH_b4180
										yjfR_b4192	yjfR_b4192
										yjgD_b4255	yjgD_b4255
										yjgP_b4261	yjgP_b4261
										yjhU_b4295	yjhU_b4295
										yjiX_b4353	yjiX_b4353
										yjjA_b4360	yjjA_b4360
										yjjK_b4391	yjjK_b4391
										yjjX_b4394	yjjX_b4394
										ykfD_b0260	ykfD_b0260
										ylbF_b0520	ylbF_b0520
										yliG_b0835	yliG_b0835
										yliI_b0837	yliI_b0837
										yliJ_b0838	yliJ_b0838
										ymcD_b0987	ymcD_b0987
										ymfC_b1135	ymfC_b1135
										ynbE_b1382	ynbE_b1382
										yneH_b1524	yneH_b1524
										yojI_b2211	yojI_b2211
										yojN_b2216	yojN_b2216
										yphG_b2549	yphG_b2549
										yqgD_b2941	yqgD_b2941
										yqiA_b3031	yqiA_b3031
										yqjB_b3096	yqjB_b3096
										yqjE_b3099	yqjE_b3099
										yqjI_b3071	yqjI_b3071
										yraM_b3147	yraM_b3147
										yraO_b3149	yraO_b3149
										yraP_b3150	yraP_b3150
										yrbB_b3191	yrbB_b3191
										yrbC_b3192	yrbC_b3192
										yrbD_b3193	yrbD_b3193
										yrbE_b3194	yrbE_b3194
										yrbF_b3195	yrbF_b3195
										yrbH_b3197	yrbH_b3197
										yrbI_b3198	yrbI_b3198
										yrbK_b3199	yrbK_b3199
										yrdD_b3283	yrdD_b3283
										yrfE_b3397	yrfE_b3397
